# Supplementary material for: Identification of Key Genes for the Ultrahigh Yield of Rice Using Dynamic Cross-tissue Network Analysis
Source: Genomics Proteomics Bioinformatics. 2020 Jul 28;18(3):256–70. doi: 10.1016/j.gpb.2019.11.007 (PMC7801251; doi:10.1016/j.gpb.2019.11.007)
Supplement: Supplementary Table S2 — Differentially expressed genes between Taoyuan and Jinghong in different tissues using traditional expression analysis. [file mmc2.xlsx]

## Sheet: Sheet1
Table S2 Differentially expressed genes between Taoyuan and Jinghong in different tissues using traditional expression analysis
Gene	Locus	Start	End	A1	B1	P value	Q value	Annotation
Tiller bud: Taoyuan (A1) vs. Jinghong (B1)
LOC_Os01g35210	chromosome01	19489185	19492872	3.09211	0	5e-05	0.0325444	transposon protein, putative, CACTA, En/Spm sub-class
LOC_Os01g67760	chromosome01	39381320	39384014	2.67825	0	5e-05	0.0325444	expressed protein
LOC_Os01g63670	chromosome01	36931949	36935332	0	9.41507	5e-05	0.0325444	hypothetical protein
LOC_Os02g13460	chromosome02	7183038	7187529	0	8.15242	5e-05	0.0325444	receptor-like protein kinase 2 precursor, putative, expressed
LOC_Os02g41954	chromosome02	25199385	25203742	26.9581	0	5e-05	0.0325444	gibberellin 2-beta-dioxygenase 7, putative, expressed
LOC_Os02g45490	chromosome02	27667907	27671425	2.57937	0	5e-05	0.0325444	expressed protein
LOC_Os02g48550	chromosome02	29718178	29722974	8.71975	0	5e-05	0.0325444	expressed protein
LOC_Os02g53380	chromosome02	32670667	32673918	3.12986	0	5e-05	0.0325444	expressed protein
LOC_Os02g55000	chromosome02	33694719	33698578	2.1777	0	5e-05	0.0325444	zinc finger CCCH-type with G patch domain-containing protein, putative, expressed
LOC_Os04g34290	chromosome04	20768966	20771417	0	4.92343	5e-05	0.0325444	protein kinase, putative, expressed
LOC_Os04g38000	chromosome04	22621632	22622766	0	21713.7	5e-05	0.0325444	expressed protein
LOC_Os04g18010	chromosome04	9888776	9918373	2.67006	0	5e-05	0.0325444	cleavage and polyadenylation specificity factor subunit 1, putative, expressed
LOC_Os04g46930	chromosome04	27823814	27826597	6.29459	0	5e-05	0.0325444	serine racemase, putative, expressed
LOC_Os04g56890	chromosome04	33906545	33911159	0	2.76269	5e-05	0.0325444	retrotransposon protein, putative, Ty3-gypsy subclass
LOC_Os05g06380	chromosome05	3269167	3270614	0	4.94269	5e-05	0.0325444	transferase family protein, putative, expressed
LOC_Os05g28810	chromosome05	16887745	16896047	6.83891	582.455	5e-05	0.0325444	xpressed protein
LOC_Os05g28820	chromosome05	16889820	16896047	6.83891	582.455	5e-05	0.0325444	retrotransposon protein, putative, unclassified, expressed
LOC_Os05g38420	chromosome05	22533535	22536101	0	2.46213	5e-05	0.0325444	laccase precursor protein, putative, expressed
LOC_Os05g45670	chromosome05	26467531	26469600	18.3972	0	5e-05	0.0325444	expressed protein
LOC_Os06g03220	chromosome06	1217659	1219977	10.3202	0	5e-05	0.0325444	expressed protein
LOC_Os06g15610	chromosome06	8846790	8848847	530.775	12.0688	5e-05	0.0325444	hypothetical protein
LOC_Os06g15620	chromosome06	8848847	8847702	530.775	12.0688	5e-05	0.0325444	GASR7 - Gibberellin-regulated GASA/GAST/Snakin family protein precursor, expressed
LOC_Os09g07990	chromosome09	4112515	4115792	5.40022	0	5e-05	0.0325444	retrotransposon protein, putative, unclassified, expressed
LOC_Os10g32570	chromosome10	17063213	17066601	6.63208	0	5e-05	0.0325444	tRNA synthetase class I family protein, putative, expressed
LOC_Os10g05690	chromosome10	2848671	2855809	2.47337	0	5e-05	0.0325444	transmembrane amino acid transporter protein, putative, expressed
LOC_Os10g05750	chromosome10	2896752	2899194	4.2389	0	5e-05	0.0325444	POEI3 - Pollen Ole e I allergen and extensin family protein precursor, expressed
LOC_Os12g43590	chromosome12	27050548	27056972	15.6165	0	5e-05	0.0325444	FAD dependent oxidoreductase domain containing protein, expressed
LOC_Os12g39380	chromosome12	24218358	24224963	9.83032	0	5e-05	0.0325444	BTBN24 - Bric-a-Brac, Tramtrack, Broad Complex BTB domain with non-phototropic hypocotyl 3 NPH3 domain, expressed
Tiller root: Taoyuan (A2) vs. Jinghong (B2)
LOC_Os01g55170	chromosome01	31738054	31742794	2.68996	0	5e-05	0.0336258	la domain containing protein, expressed
LOC_Os01g60970	chromosome01	35272657	35277718	7.53491	138.539	5e-05	0.0336258	transposon protein, putative, unclassified, expressed
LOC_Os01g01660	chromosome01	326202	328451	671.456	20.653	5e-05	0.0336258	isoflavone reductase, putative, expressed
LOC_Os01g12940	chromosome01	7184293	7188038	2.67838	0	5e-05	0.0336258	phosphorylase domain containing protein, putative, expressed
LOC_Os01g61030	chromosome01	35314358	35318845	8.38458	235.964	5e-05	0.0336258	VHS and GAT domain containing protein, expressed
LOC_Os02g01060	chromosome02	33028	33967	8.70348	0	5e-05	0.0336258	harpin-induced protein 1 domain containing protein, expressed
LOC_Os02g33250	chromosome02	19763326	19766506	4.22844	136.751	5e-05	0.0336258	expressed protein
LOC_Os03g42730	chromosome03	23788250	23791395	4.12041	0	5e-05	0.0336258	expressed protein
LOC_Os03g63830	chromosome03	36055830	36061732	19.4303	0	5e-05	0.0336258	retrotransposon protein, putative, unclassified, expressed
LOC_Os04g53330	chromosome04	31762712	31773173	228.274	3.3204	5e-05	0.0336258	RNA recognition motif containing protein, putative, expressed
LOC_Os04g53340	chromosome04	31767273	31767043	228.274	3.3204	5e-05	0.0336258	expressed protein
LOC_Os04g53350	chromosome04	31773173	31768908	228.274	3.3204	5e-05	0.0336258	expressed protein
LOC_Os04g53520	chromosome04	31880492	31894575	5.26527	0	5e-05	0.0336258	expressed protein
LOC_Os05g12630	chromosome05	7249977	7251397	4.36501	0	5e-05	0.0336258	expressed protein
LOC_Os05g15930	chromosome05	8984125	8990180	6.57302	225.636	5e-05	0.0336258	transposon protein, putative, unclassified, expressed
LOC_Os05g46690	chromosome05	27024621	27027115	10.9431	0	5e-05	0.0336258	expressed protein
LOC_Os06g03860	chromosome06	1553872	1561163	7.47118	147.198	5e-05	0.0336258	uncharacterized membrane protein, putative, expressed
LOC_Os06g15590	chromosome06	8834947	8837941	3.6785	0	5e-05	0.0336258	uncharacterized Cys-rich domain containing protein, putative
LOC_Os06g15600	chromosome06	8837941	8836957	3.6785	0	5e-05	0.0336258	plastocyanin-like domain containing protein, putative, expressed
LOC_Os06g36850	chromosome06	21708950	21714106	10.2851	115.91	5e-05	0.0336258	cysteine synthase, putative, expressed
LOC_Os07g45590	chromosome07	27209573	27213191	25.9906	429.93	5e-05	0.0336258	transposon protein, putative, CACTA, En/Spm sub-class, expressed
LOC_Os07g37800	chromosome07	22665997	22679392	2.78024	38.222	5e-05	0.0336258	bromodomain domain containing protein, expressed
LOC_Os07g37810	chromosome07	22676749	22671412	2.78024	38.222	5e-05	0.0336258	STRUBBELIG-RECEPTOR FAMILY 1 precursor, putative, expressed
LOC_Os08g04450	chromosome08	2177140	2180210	2.59184	0	5e-05	0.0336258	DAG protein, chloroplast precursor, putative, expressed
LOC_Os08g41150	chromosome08	25997403	25998699	17.6029	256.806	5e-05	0.0336258	MBTB30 - Bric-a-Brac, Tramtrack, Broad Complex BTB domain with Meprin and TRAF Homology MATH domain, expressed
LOC_Os09g37560	chromosome09	21648218	21652529	1.36415	0	5e-05	0.0336258	expressed protein
LOC_Os11g12740	chromosome11	7193229	7198880	4.78797	0	5e-05	0.0336258	peptide transporter PTR2, putative, expressed
LOC_Os12g34290	chromosome12	20783935	20788699	6.20562	326.223	5e-05	0.0336258	OsFBX453 - F-box domain containing protein, expressed
Young panicle: Taoyuan (A3) vs. Jinghong (B3)
LOC_Os01g04324	chromosome01	1928165	1930891	50.6808	7.16057	5e-05	0.0173127	expressed protein
LOC_Os01g35670	chromosome01	19755630	19759633	124.23	39.0817	0.0001	0.0316145	retrotransposon protein, putative, Ty3-gypsy subclass, expressed
LOC_Os01g38340	chromosome01	21510842	21520314	0	6.50312	5e-05	0.0173127	retrotransposon protein, putative, unclassified, expressed
LOC_Os01g42770	chromosome01	24340098	24353345	17.038	3.82134	5e-05	0.0173127	expressed protein
LOC_Os01g52330	chromosome01	30075510	30081500	20.24	3.53683	5e-05	0.0173127	NB-ARC domain containing protein, expressed
LOC_Os01g52340	chromosome01	30079649	30081500	20.24	3.53683	5e-05	0.0173127	NB-ARC domain containing protein, expressed
LOC_Os01g65070	chromosome01	37763431	37772805	4.9356	21.3086	5e-05	0.0173127	hydrolase, alpha/beta fold family domain containing protein, expressed
LOC_Os01g70730	chromosome01	40941050	40949593	6.14911	37.1413	0.00015	0.0424948	flowering promoting factor-like 1, putative, expressed
LOC_Os01g03340	chromosome01	1346656	1348786	3.77835	38.5932	0.0001	0.0316145	BBTI4 - Bowman-Birk type bran trypsin inhibitor precursor, expressed
LOC_Os01g13210	chromosome01	7362992	7366111	2.68398	0	5e-05	0.0173127	salt stress root protein RS1, putative, expressed
LOC_Os01g34180	chromosome01	18840948	18851815	197.563	21.3891	5e-05	0.0173127	expressed protein
LOC_Os01g46490	chromosome01	26444424	26452875	240.249	22.4642	5e-05	0.0173127	hypothetical protein
LOC_Os02g08440	chromosome02	4542761	4544983	9.60342	57.9319	5e-05	0.0173127	WRKY71, expressed
LOC_Os02g43220	chromosome02	26046024	26047149	117.669	451.836	5e-05	0.0173127	polyamine oxidase, putative, expressed
LOC_Os02g43450	chromosome02	26208968	26229850	39650.7	26.4731	5e-05	0.0173127	retrotransposon protein, putative, Ty3-gypsy subclass, expressed
LOC_Os02g51090	chromosome02	31249159	31258591	7.52619	43.0573	5e-05	0.0173127	RWP-RK domain-containing protein, putative, expressed
LOC_Os02g51100	chromosome02	31255964	31252558	7.52619	43.0573	5e-05	0.0173127	arsenical pump-driving ATPase, putative, expressed
LOC_Os02g54090	chromosome02	33129530	33137646	105.277	30.9966	5e-05	0.0173127	expressed protein
LOC_Os03g08580	chromosome03	4415625	4419382	63.3661	4.67967	5e-05	0.0173127	expressed protein
LOC_Os03g16940	chromosome03	9418216	9421056	9.41442	45.0284	5e-05	0.0173127	glyoxalase family protein, putative, expressed
LOC_Os03g08500	chromosome03	4355467	4414803	56.2003	336.524	0.00015	0.0424948	AP2 domain containing protein, expressed
LOC_Os03g16270	chromosome03	8968909	8971427	64.251	13.3274	5e-05	0.0173127	expressed protein
LOC_Os03g45670	chromosome03	25770217	25774827	27.1823	6.94551	5e-05	0.0173127	retrotransposon protein, putative, Ty3-gypsy subclass, expressed
LOC_Os03g63300	chromosome03	35772621	35782975	0	12.2995	5e-05	0.0173127	NLI interacting factor-like phosphatase, putative, expressed
LOC_Os04g34080	chromosome04	20640333	20649710	10.7955	33.3722	0.00015	0.0424948	WD-40 repeat family protein, putative, expressed
LOC_Os04g02120	chromosome04	691754	695278	0	1.7389	5e-05	0.0173127	expressed protein
LOC_Os04g50204	chromosome04	29964976	29968171	38.6093	181.798	5e-05	0.0173127	protein transport protein-related, putative, expressed
LOC_Os04g59160	chromosome04	35192193	35195306	47.4408	162.296	5e-05	0.0173127	peroxidase precursor, putative, expressed
LOC_Os05g27780	chromosome05	16178541	16181736	8.64515	35.8636	5e-05	0.0173127	expressed protein
LOC_Os05g45250	chromosome05	26267544	26269341	16.2151	76.3224	5e-05	0.0173127	retrotransposon protein, putative, unclassified, expressed
LOC_Os05g37200	chromosome05	21750700	21754164	0	11.1861	5e-05	0.0173127	solute carrier family 35 member F2, putative, expressed
LOC_Os06g14406	chromosome06	8042704	8056413	69.9307	8.92942	5e-05	0.0173127	SYD, putative, expressed
LOC_Os06g04990	chromosome06	2195352	2208556	29.4747	230.247	5e-05	0.0173127	early nodulin 93 ENOD93 protein, putative, expressed
LOC_Os07g35700	chromosome07	21384741	21388284	48.6743	8.16819	5e-05	0.0173127	TKL_IRAK_DUF26-lc.4 - DUF26 kinases have homology to DUF26 containing loci, expressed
LOC_Os08g06110	chromosome08	3359875	3373434	3.42605	128.928	5e-05	0.0173127	MYB family transcription factor, putative, expressed
LOC_Os08g09000	chromosome08	5238022	5240148	2.22612	0	5e-05	0.0173127	Cupin domain containing protein, expressed
LOC_Os08g10760	chromosome08	6324901	6326839	0	5.67848	5e-05	0.0173127	expressed protein
LOC_Os08g08120	chromosome08	4609401	4612918	8.01207	60.5271	0.00015	0.0424948	B-box zinc finger family protein, putative, expressed
LOC_Os08g31680	chromosome08	19632711	19641581	152.013	24.1057	5e-05	0.0173127	retrotransposon protein, putative, unclassified, expressed
LOC_Os09g12290	chromosome09	6990892	7009516	10.2871	65.9526	5e-05	0.0173127	bifunctional aspartokinase/homoserine dehydrogenase, chloroplast precursor, putative, expressed
LOC_Os09g15070	chromosome09	9120450	9124067	0	2.04865	5e-05	0.0173127	expressed protein
LOC_Os09g37210	chromosome09	21473624	21479124	4.25197	34.6743	5e-05	0.0173127	transposon protein, putative, CACTA, En/Spm sub-class, expressed
LOC_Os10g05970	chromosome10	3011850	3013952	55.5821	10.153	5e-05	0.0173127	POEI12 - Pollen Ole e I allergen and extensin family protein precursor, expressed
LOC_Os11g35650	chromosome11	20897033	20901345	4.55794	40.2104	5e-05	0.0173127	transposon protein, putative, CACTA, En/Spm sub-class, expressed
LOC_Os11g47460	chromosome11	28703898	28706737	0	2.89091	5e-05	0.0173127	MYB family transcription factor, putative, expressed
LOC_Os12g39120	chromosome12	24066292	24071657	10.3878	51.8659	5e-05	0.0173127	protein phosphatase 2C, putative, expressed
LOC_Os12g16260	chromosome12	9298005	9312608	0	3.79832	5e-05	0.0173127	expressed protein
LOC_Os12g16280	chromosome12	9311045	9299471	0	3.79832	5e-05	0.0173127	expressed protein
LOC_Os12g35650	chromosome12	21673814	21678531	0	6.69974	5e-05	0.0173127	transposon protein, putative, CACTA, En/Spm sub-class, expressed
LOC_Os12g39820	chromosome12	24603107	24610206	61.6467	12.5578	0.0001	0.0316145	retrotransposon protein, putative, Ty3-gypsy subclass, expressed
Booting panicle: Taoyuan (A4) vs. Jinghong (B4)
LOC_Os01g21034	chromosome01	11741376	11750709	0	2.78344	0.0002	0.0285317	pectinesterase, putative, expressed
LOC_Os01g53390	chromosome01	30675472	30677421	0	3.66812	5e-05	0.00879549	glucosyltransferase, putative, expressed
LOC_Os01g60900	chromosome01	35224297	35226590	10.1474	0	5e-05	0.00879549	expressed protein
LOC_Os01g62310	chromosome01	36055007	36059634	26.8522	0	5e-05	0.00879549	homeobox domain containing protein, expressed
LOC_Os01g62960	chromosome01	36476544	36479167	54.5361	0	5e-05	0.00879549	hypothetical protein
LOC_Os01g67850	chromosome01	39426478	39432496	169.534	6.71116	0.00015	0.023396	zinc finger, RING-type, putative, expressed
LOC_Os01g03340	chromosome01	1346606	1348786	5.58554	183.149	0.00035	0.0457464	BBTI4 - Bowman-Birk type bran trypsin inhibitor precursor, expressed
LOC_Os01g27580	chromosome01	15386516	15388997	10.5925	0	5e-05	0.00879549	transposon protein, putative, Pong sub-class, expressed
LOC_Os01g53779	chromosome01	30909429	30916476	54.1217	0	5e-05	0.00879549	expressed protein
LOC_Os01g55540	chromosome01	31998650	32003747	8.52735	0	5e-05	0.00879549	aminotransferase, classes I and II, domain containing protein, expressed
LOC_Os01g62960	chromosome01	36476544	36479167	43.8826	0	5e-05	0.00879549	hypothetical protein
LOC_Os02g03480	chromosome02	1416609	1417720	91.0751	0	5e-05	0.00879549	THION24 - Plant thionin family protein precursor, expressed
LOC_Os02g03500	chromosome02	1423841	1424090	142.555	0	0.0002	0.0285317	expressed protein
LOC_Os02g03510	chromosome02	1427397	1428132	64.0038	0	5e-05	0.00879549	fibroin heavy chain precursor, putative, expressed
LOC_Os02g03520	chromosome02	1430324	1430872	93.1889	0	5e-05	0.00879549	THION25 - Plant thionin family protein precursor, expressed
LOC_Os02g33290	chromosome02	19781758	19784445	258.105	11.5089	0.0002	0.0285317	expressed protein
LOC_Os02g38795	chromosome02	23449393	23451125	0	8.4206	5e-05	0.00879549	expressed protein
LOC_Os02g44060	chromosome02	26589110	26595683	1.62942	0	0.0002	0.0285317	retrotransposon protein, putative, unclassified, expressed
LOC_Os02g56850	chromosome02	34837738	34843944	22.1008	0	5e-05	0.00879549	glutathione reductase, putative, expressed
LOC_Os02g57140	chromosome02	34991199	34996641	2.70896	0	5e-05	0.00879549	expressed protein
LOC_Os02g04190	chromosome02	1837867	1839002	14.9865	0	5e-05	0.00879549	THION23 - Plant thionin family protein precursor, expressed
LOC_Os02g09450	chromosome02	4847699	4852504	9.56519	0	5e-05	0.00879549	glycerophosphoryl diester phosphodiesterase family protein, putative, expressed
LOC_Os02g44070	chromosome02	26595684	26602464	4.19578	0	5e-05	0.00879549	retrotransposon protein, putative, unclassified, expressed
LOC_Os03g01610	chromosome03	386872	388100	5.99273	0	5e-05	0.00879549	expansin precursor, putative, expressed
LOC_Os03g04770	chromosome03	2271971	2276401	126.085	1.58235	0.00015	0.023396	beta-amylase, putative, expressed
LOC_Os03g06960	chromosome03	3550802	3554415	8.21084	0	5e-05	0.00879549	vesicle-associated membrane protein, putative, expressed
LOC_Os03g26290	chromosome03	15034719	15039856	2.86894	0	5e-05	0.00879549	retrotransposon protein, putative, unclassified, expressed
LOC_Os03g26300	chromosome03	15039317	15039856	2.86894	0	5e-05	0.00879549	zinc finger, C3HC4 type domain containing protein, expressed
LOC_Os03g41229	chromosome03	22930269	22937157	4.54581	0	5e-05	0.00879549	expressed protein
LOC_Os03g43580	chromosome03	24347109	24349672	4.72047	0	5e-05	0.00879549	IQ calmodulin-binding motif family protein, putative, expressed
LOC_Os03g54750	chromosome03	31124546	31129801	0	20.3129	5e-05	0.00879549	COBRA-like 3 protein precursor, putative, expressed
LOC_Os03g01650	chromosome03	400413	402286	59.4223	0	5e-05	0.00879549	expansin precursor, putative, expressed
LOC_Os03g19700	chromosome03	11081553	11083539	15.4291	0	5e-05	0.00879549	plant protein of unknown function domain containing protein, expressed
LOC_Os03g22120	chromosome03	12674461	12683161	2.96075	23.4847	0.0003	0.0405711	sucrose synthase, putative, expressed
LOC_Os03g29170	chromosome03	16571504	16577834	24.3297	0	5e-05	0.00879549	sterol-4-alpha-carboxylate 3-dehydrogenase, decarboxylating, putative, expressed
LOC_Os03g58510	chromosome03	33324181	33324520	2328.44	28.3954	0.0002	0.0285317	expressed protein
LOC_Os03g61150	chromosome03	34733452	34734781	29.3823	0	5e-05	0.00879549	expressed protein
LOC_Os04g01070	chromosome04	57418	61825	1.50712	0	0.0002	0.0285317	transposon protein, putative, CACTA, En/Spm sub-class, expressed
LOC_Os04g25490	chromosome04	14787350	14789909	24.39	0	5e-05	0.00879549	cytokinin-O-glucosyltransferase 2, putative, expressed
LOC_Os04g25550	chromosome04	14807384	14813241	38.51	0	5e-05	0.00879549	FACT complex subunit SPT16, putative, expressed
LOC_Os04g26610	chromosome04	15521720	15523855	11.8735	0	5e-05	0.00879549	retrotransposon protein, putative, Ty3-gypsy subclass, expressed
LOC_Os04g26630	chromosome04	15535439	15536945	119.337	0	5e-05	0.00879549	retrotransposon, putative, centromere-specific, expressed
LOC_Os04g39380	chromosome04	23435706	23438158	643.219	31.1223	5e-05	0.00879549	heavy metal transport/detoxification protein, putative, expressed
LOC_Os04g47920	chromosome04	28497484	28498991	6.31722	0	0.0001	0.0165929	expressed protein
LOC_Os04g55420	chromosome04	32963271	32967004	10.029	0	5e-05	0.00879549	leucine-rich repeat family protein, putative, expressed
LOC_Os04g02680	chromosome04	1015361	1020595	1.53066	0	0.00035	0.0457464	expressed protein
LOC_Os04g45900	chromosome04	27183497	27187869	0	1.62318	0.00035	0.0457464	transposon protein, putative, unclassified, expressed
LOC_Os04g58100	chromosome04	34601220	34604930	32.5579	0	5e-05	0.00879549	expressed protein
LOC_Os04g58110	chromosome04	34605193	34609127	73.1766	0	5e-05	0.00879549	pyruvate kinase, putative, expressed
LOC_Os04g59160	chromosome04	35192193	35195339	10.7308	219.36	5e-05	0.00879549	peroxidase precursor, putative, expressed
LOC_Os05g05640	chromosome05	2803690	2804985	14.207	0	5e-05	0.00879549	pectinesterase inhibitor domain containing protein, putative, expressed
LOC_Os05g07120	chromosome05	3756475	3760856	0	18.5622	5e-05	0.00879549	basic helix-loop-helix, putative, expressed
LOC_Os05g25800	chromosome05	15016469	15022721	0	5.14598	5e-05	0.00879549	transposon protein, putative, unclassified, expressed
LOC_Os05g46720	chromosome05	27043317	27048568	82.1456	0	5e-05	0.00879549	phosphatidylinositol transfer, putative, expressed
LOC_Os05g06140	chromosome05	3069642	3074477	0	4.84699	5e-05	0.00879549	lipase, putative, expressed
LOC_Os05g11330	chromosome05	6405566	6406491	21.0465	0	5e-05	0.00879549	RALFL19 - Rapid ALkalinization Factor RALF family protein precursor, expressed
LOC_Os05g13900	chromosome05	7721627	7723149	85.7959	0	5e-05	0.00879549	retrotransposon protein, putative, unclassified, expressed
LOC_Os05g16340	chromosome05	9253172	9258531	22.0543	0	5e-05	0.00879549	transposon protein, putative, CACTA, En/Spm sub-class
LOC_Os06g11970	chromosome06	6371384	6376374	8.06343	0	5e-05	0.00879549	OsMADS63 - MADS-box family gene with MIKC* type-box, expressed
LOC_Os06g46434	chromosome06	28180528	28181494	16.7767	0	5e-05	0.00879549	cytochrome c biogenesis protein ccsA, putative, expressed
LOC_Os06g13850	chromosome06	7693245	7696942	82.7735	0	5e-05	0.00879549	OsFBX193 - F-box domain containing protein, expressed
LOC_Os06g29420	chromosome06	16845565	16850939	1.77895	0	0.00035	0.0457464	transposon protein, putative, CACTA, En/Spm sub-class, expressed
LOC_Os06g45310	chromosome06	27387068	27391266	0	2.59862	0.00015	0.023396	OsSPL11 - SBP-box gene family member, expressed
LOC_Os06g45830	chromosome06	27728477	27740731	52.5427	2.70164	0.0001	0.0165929	xpressed protein
LOC_Os06g45840	chromosome06	27740731	27734722	52.5427	2.70164	0.0001	0.0165929	MYB transcription factor, putative, expressed
LOC_Os06g46438	chromosome06	28184004	28184310	116.153	0	5e-05	0.00879549	NADPH-dependent oxidoreductase, putative
LOC_Os06g46475	chromosome06	28208631	28211553	7.55106	0	5e-05	0.00879549	WD domain, G-beta repeat domain containing protein, expressed
LOC_Os07g17370	chromosome07	10255692	10258162	47.3611	0	0.0002	0.0285317	expressed protein
LOC_Os07g10570	chromosome07	5734951	5739355	6.03305	0	5e-05	0.00879549	PROLM25 - Prolamin precursor, expressed
LOC_Os07g15600	chromosome07	9035959	9039225	24.9551	0	5e-05	0.00879549	H-BTB6 - Bric-a-Brac, Tramtrack, Broad Complex BTB domain with H family conserved sequence, expressed
LOC_Os08g03180	chromosome08	1468422	1473230	9.01653	0	5e-05	0.00879549	retrotransposon protein, putative, unclassified, expressed
LOC_Os08g04250	chromosome08	2065445	2067780	0	7.20667	5e-05	0.00879549	cysteine-rich repeat secretory protein 55 precursor, putative, expressed
LOC_Os08g04890	chromosome08	2494533	2496026	6.40045	0	0.0003	0.0405711	OsCML32 - Calmodulin-related calcium sensor protein, expressed
LOC_Os08g08070	chromosome08	4581431	4583491	2.36835	0	0.0003	0.0405711	transporter family protein, putative, expressed
LOC_Os08g12590	chromosome08	7449472	7451129	15.1107	0	5e-05	0.00879549	retrotransposon, putative, centromere-specific
LOC_Os08g15264	chromosome08	9262238	9262765	141.266	0	0.00015	0.023396	conserved hypothetical protein
LOC_Os08g15266	chromosome08	9262484	9262765	141.266	0	0.00015	0.023396	chloroplast 30S ribosomal protein S19, putative
LOC_Os08g15276	chromosome08	9265772	9266144	387.644	0	5e-05	0.00879549	chloroplast 50S ribosomal protein L14, putative, expressed
LOC_Os08g19930	chromosome08	11935257	11938883	16.5839	0	5e-05	0.00879549	retrotransposon protein, putative, Ty3-gypsy subclass, expressed
LOC_Os08g38370	chromosome08	24292186	24300103	5.61054	0	5e-05	0.00879549	zinc finger C-x8-C-x5-C-x3-H type family protein, expressed
LOC_Os08g04210	chromosome08	2053486	2056025	0	17.1197	5e-05	0.00879549	cysteine-rich repeat secretory protein 55 precursor, putative, expressed
LOC_Os08g04240	chromosome08	2062403	2064909	0	7.22968	5e-05	0.00879549	cysteine-rich repeat secretory protein 55 precursor, putative, expressed
LOC_Os08g04650	chromosome08	2321911	2323638	18.5216	0	5e-05	0.00879549	pectinesterase inhibitor domain containing protein, expressed
LOC_Os08g07500	chromosome08	4210585	4212914	9.54692	0	5e-05	0.00879549	DUF617 domain containing protein, expressed
LOC_Os08g12230	chromosome08	7203551	7205848	10.2016	0	5e-05	0.00879549	expressed protein
LOC_Os08g23960	chromosome08	14491821	14494629	73.3198	0	5e-05	0.00879549	OsFBL46 - F-box domain and LRR containing protein, expressed
LOC_Os08g31190	chromosome08	19278683	19281283	8.47372	0	5e-05	0.00879549	transposon protein, putative, unclassified, expressed
LOC_Os08g38380	chromosome08	24292186	24300103	2.98178	0	0.00015	0.023396	RNA recognition motif containing protein, putative, expressed
LOC_Os09g12500	chromosome09	7166572	7171386	2.15985	0	0.0002	0.0285317	EMB1381, putative, expressed
LOC_Os09g36740	chromosome09	21197502	21199723	0	3.3872	0.0001	0.0165929	tetratricopeptide repeat domain containing protein, expressed
LOC_Os09g01134	chromosome09	142957	146112	18.4273	0	5e-05	0.00879549	expressed protein
LOC_Os09g26380	chromosome09	15928773	15936557	55.6451	1.87942	0.0003	0.0405711	aminotransferase, classes I and II, domain containing protein, expressed
LOC_Os10g15180	chromosome10	8061383	8069508	7.03707	0	5e-05	0.00879549	retrotransposon protein, putative, unclassified, expressed
LOC_Os10g41280	chromosome10	22187266	22188504	0	13.07	5e-05	0.00879549	expressed protein
LOC_Os10g25190	chromosome10	12977396	13003354	7.69363	0	5e-05	0.00879549	retrotransposon protein, putative, unclassified
LOC_Os10g40920	chromosome10	21983938	22002948	6.92885	0	5e-05	0.00879549	pentatricopeptide, putative, expressed
LOC_Os10g40934	chromosome10	21993310	21988523	6.92885	0	5e-05	0.00879549	flavonol synthase/flavanone 3-hydroxylase, putative, expressed
LOC_Os10g40934	chromosome10	21983938	22002948	3.97463	0	5e-05	0.00879549	flavonol synthase/flavanone 3-hydroxylase, putative, expressed
LOC_Os11g08660	chromosome11	4614155	4622265	8.54227	0	5e-05	0.00879549	TOPBP1A - Similar to DNA replication protein TOPBP1 from, expressed
LOC_Os11g08670	chromosome11	4625069	4631252	5.75683	0	5e-05	0.00879549	NAD kinase, putative, expressed
LOC_Os11g31790	chromosome11	18655960	18658087	7.32603	0	0.0002	0.0285317	hypothetical protein
LOC_Os11g16400	chromosome11	9065153	9068954	12.9552	0	5e-05	0.00879549	expressed protein
LOC_Os12g02340	chromosome12	759951	762534	482.131	36.0201	5e-05	0.00879549	LTPL14 - Protease inhibitor/seed storage/LTP family protein precursor, expressed
LOC_Os12g05720	chromosome12	2641771	2645314	2.71899	0	0.0001	0.0165929	expressed protein
LOC_Os12g05730	chromosome12	2643975	2645314	2.71899	0	0.0001	0.0165929	bifunctional monodehydroascorbate reductase and carbonic anhydrasenectarin-3 precursor, putative, expressed
LOC_Os12g39330	chromosome12	24201543	24204188	0	2.15228	0.00015	0.023396	AP2 domain containing protein, expressed
LOC_Os12g43990	chromosome12	27293796	27298738	16.98	0	5e-05	0.00879549	expressed protein
LOC_Os12g44000	chromosome12	27298738	27295430	16.98	0	5e-05	0.00879549	ubiquitin-conjugating enzyme E2 W, putative, expressed
Booting root: Taoyuan (A5) vs. Jinghong (B5)
LOC_Os01g08170	chromosome01	3957082	3962125	3.35518	0	5e-05	0.0168952	expressed protein
LOC_Os01g11840	chromosome01	6399840	6402066	4.27118	0	5e-05	0.0168952	xylem cysteine proteinase 2 precursor, putative, expressed
LOC_Os01g23740	chromosome01	13353628	13361431	0	29.6314	5e-05	0.0168952	OsPDIL2-2 protein disulfide isomerase PDIL2-2, expressed
LOC_Os01g23750	chromosome01	13360117	13361337	0	29.6314	5e-05	0.0168952	OsMADS92 - MADS-box family gene with M-beta type-box, expressed
LOC_Os01g25330	chromosome01	14308158	14316696	0	1.35909	0.0001	0.0299286	SAC9, putative, expressed
LOC_Os01g57940	chromosome01	33494601	33496693	12.1447	0	5e-05	0.0168952	tyrosine protein kinase domain containing protein, putative, expressed
LOC_Os01g07240	chromosome01	3413996	3415986	8.40681	0	5e-05	0.0168952	expressed protein
LOC_Os01g12070	chromosome01	6563794	6568151	3.81976	0	0.00015	0.0413487	endoglucanase precursor, putative, expressed
LOC_Os01g14660	chromosome01	8200273	8202798	9.32199	0	5e-05	0.0168952	expansin precursor, putative, expressed
LOC_Os01g16980	chromosome01	9710593	9712419	0	15.5602	5e-05	0.0168952	expressed protein
LOC_Os02g04510	chromosome02	2001886	2005972	0	3.10398	0.0001	0.0299286	UOS1, putative, expressed
LOC_Os02g38800	chromosome02	23451714	23454696	0	10.0132	5e-05	0.0168952	26S proteasome non-ATPase regulatory subunit 6, putative, expressed
LOC_Os02g45860	chromosome02	27958624	27961902	15.9219	0	5e-05	0.0168952	expressed protein
LOC_Os02g02140	chromosome02	637010	640452	3.00785	0	5e-05	0.0168952	receptor protein kinase CLAVATA1 precursor, putative, expressed
LOC_Os02g44800	chromosome02	27131666	27133668	30.7584	0	5e-05	0.0168952	hypothetical protein
LOC_Os03g05060	chromosome03	2465408	2468340	3.74058	0	5e-05	0.0168952	exostosin family domain containing protein, expressed
LOC_Os03g06000	chromosome03	2997839	3000007	6.59846	0	5e-05	0.0168952	expansin precursor, putative, expressed
LOC_Os03g44830	chromosome03	25279409	25286387	0	10.2944	5e-05	0.0168952	OsRhmbd9 - Putative Rhomboid homologue, expressed
LOC_Os04g01740	chromosome04	482254	486065	0	16.0743	5e-05	0.0168952	heat shock protein, putative, expressed
LOC_Os04g40240	chromosome04	23934259	23936479	0	13.6617	5e-05	0.0168952	transposon protein, putative, CACTA, En/Spm sub-class
LOC_Os04g54070	chromosome04	32223115	32228481	16.3433	0	5e-05	0.0168952	receptor-like kinase, putative, expressed
LOC_Os04g54110	chromosome04	32238373	32242528	10.3688	0	5e-05	0.0168952	ARK3, putative, expressed
LOC_Os04g20990	chromosome04	11801163	11814990	0	9.69072	5e-05	0.0168952	tRNA-dihydrouridine synthase, putative, expressed
LOC_Os04g27760	chromosome04	16407449	16415649	0	5.04342	0.00015	0.0413487	terpene synthase, putative, expressed
LOC_Os05g17890	chromosome05	10283119	10287573	0	6.26511	5e-05	0.0168952	retrotransposon protein, putative, unclassified, expressed
LOC_Os05g06140	chromosome05	3069642	3074482	3.03652	0	0.0001	0.0299286	lipase, putative, expressed
LOC_Os05g15530	chromosome05	8785133	8795440	0	10.9978	5e-05	0.0168952	aminotransferase domain containing protein, putative, expressed
LOC_Os05g15540	chromosome05	8795440	8790223	0	10.9978	5e-05	0.0168952	transposon protein, putative, CACTA, En/Spm sub-class, expressed
LOC_Os05g31540	chromosome05	18351208	18352506	0	83.7693	5e-05	0.0168952	retrotransposon protein, putative, unclassified, expressed
LOC_Os06g33360	chromosome06	19434821	19441380	5.20543	0	5e-05	0.0168952	RGH1A, putative, expressed
LOC_Os06g03710	chromosome06	1464821	1468600	3.42935	0	5e-05	0.0168952	DELLA protein SLR1, putative, expressed
LOC_Os08g04250	chromosome08	2066228	2067780	0	13.9398	0.00015	0.0413487	cysteine-rich repeat secretory protein 55 precursor, putative, expressed
LOC_Os08g35420	chromosome08	22324587	22325693	8.27174	0	0.0001	0.0299286	photosynthetic reaction center protein, putative, expressed
LOC_Os08g42550	chromosome08	26887812	26895503	0	7.9702	5e-05	0.0168952	AP2 domain containing protein, expressed
LOC_Os08g30710	chromosome08	18937576	18941434	6.1196	0	5e-05	0.0168952	retrotransposon protein, putative, unclassified
LOC_Os08g44820	chromosome08	28141041	28149272	1.66174	0	5e-05	0.0168952	no apical meristem protein, putative, expressed
LOC_Os09g13800	chromosome09	8086716	8101114	2.94537	0	0.0001	0.0299286	retrotransposon protein, putative, Ty1-copia subclass, expressed
LOC_Os09g21010	chromosome09	12671658	12675315	0	17.0033	5e-05	0.0168952	expressed protein
LOC_Os09g21310	chromosome09	12852928	12856502	0	3.60606	5e-05	0.0168952	retrotransposon protein, putative, unclassified, expressed
LOC_Os09g29420	chromosome09	17874475	17880227	3.35038	0	0.00015	0.0413487	queuine tRNA-ribosyltransferase, putative, expressed
LOC_Os09g29690	chromosome09	18056748	18059176	4.00604	0	5e-05	0.0168952	beta-expansin precursor, putative, expressed
LOC_Os10g20600	chromosome10	10382601	10388286	0	26.4681	5e-05	0.0168952	zinc finger, C3HC4 type domain containing protein, expressed
LOC_Os11g44100	chromosome11	26638254	26640465	0	9.89722	5e-05	0.0168952	transposon protein, putative, CACTA, En/Spm sub-class, expressed
LOC_Os11g05140	chromosome11	2257202	2261147	0	15.6715	5e-05	0.0168952	expressed protein
LOC_Os11g14900	chromosome11	8379341	8382888	0	3.29516	5e-05	0.0168952	thiol protease SEN102 precursor, putative, expressed
LOC_Os11g31240	chromosome11	18216063	18220637	0	9.79777	5e-05	0.0168952	retrotransposon protein, putative, Ty3-gypsy subclass
LOC_Os11g31260	chromosome11	18231208	18243549	0	64.4043	5e-05	0.0168952	conserved hypothetical protein
LOC_Os11g36240	chromosome11	21329988	21337979	4.59778	0	0.00015	0.0413487	pectinesterase, putative, expressed
LOC_Os12g42220	chromosome12	26193811	26195982	5.96328	0	5e-05	0.0168952	expressed protein
Booting leaf: Taoyuan (A6) vs. Jinghong (B6)
LOC_Os01g21290	chromosome01	11884019	11893362	0	1.92267	5e-05	0.019302	retrotransposon protein, putative, unclassified
LOC_Os01g45500	chromosome01	25811836	25814549	0	40.9813	5e-05	0.019302	retrotransposon protein, putative, Ty3-gypsy subclass
LOC_Os01g28380	chromosome01	15903616	15915141	0	1.26272	5e-05	0.019302	retrotransposon, putative, centromere-specific
LOC_Os01g28390	chromosome01	15915141	15906252	0	1.26272	5e-05	0.019302	transposon protein, putative, CACTA, En/Spm sub-class, expressed
LOC_Os01g54420	chromosome01	31308243	31312914	8.26312	0	5e-05	0.019302	dynamin family protein, putative, expressed
LOC_Os01g57964	chromosome01	33524772	33527025	0	4.00189	5e-05	0.019302	photosystem I P700 chlorophyll a apoprotein A1, putative, expressed
LOC_Os01g62244	chromosome01	36017203	36023469	0	8.83688	0.0001	0.0333695	ubiquitin-conjugating enzyme, putative, expressed
LOC_Os02g10880	chromosome02	5775948	5777385	0	16.3026	5e-05	0.019302	UDP-glucoronosyl and UDP-glucosyl transferase domain containing protein, expressed
LOC_Os02g37840	chromosome02	22834603	22844941	0	7.67875	5e-05	0.019302	retrotransposon protein, putative, unclassified, expressed
LOC_Os02g47540	chromosome02	29042755	29049119	0	1.88175	0.0001	0.0333695	etrotransposon protein, putative, Ty3-gypsy subclass
LOC_Os02g08270	chromosome02	4390132	4393639	0	18.2156	5e-05	0.019302	class I glutamine amidotransferase, putative, expressed
LOC_Os02g09930	chromosome02	5151782	5158917	0	3.2358	0.0001	0.0333695	CSLA1 - cellulose synthase-like family A; mannan synthase, expressed
LOC_Os02g10000	chromosome02	5202093	5204591	18.7441	0	5e-05	0.019302	zinc-binding protein, putative, expressed
LOC_Os02g11830	chromosome02	6119038	6129217	0	1.38581	5e-05	0.019302	coatomer subunit beta, putative, expressed
LOC_Os03g08580	chromosome03	4415604	4419382	0	13.6244	5e-05	0.019302	expressed protein
LOC_Os03g16950	chromosome03	9421227	9423751	0	4.85711	5e-05	0.019302	cysteine-rich repeat secretory protein 55 precursor, putative, expressed
LOC_Os03g18160	chromosome03	10168286	10174514	0	23.5865	5e-05	0.019302	mitochondrial carrier protein, putative, expressed
LOC_Os03g33230	chromosome03	18998437	19004201	0	2.51349	5e-05	0.019302	retrotransposon protein, putative, unclassified, expressed
LOC_Os04g17180	chromosome04	9247154	9438443	1.8732	0.530852	5e-05	0.019302	retrotransposon protein, putative, Ty3-gypsy subclass, expressed
LOC_Os05g05060	chromosome05	2464316	2465040	0	31.4604	5e-05	0.019302	expressed protein
LOC_Os05g48370	chromosome05	27729481	27731410	0	3.17641	0.0001	0.0333695	expressed protein
LOC_Os06g48430	chromosome06	29290993	29302252	0	8.14844	5e-05	0.019302	retrotransposon protein, putative, Ty3-gypsy subclass, expressed
LOC_Os06g20290	chromosome06	11653821	11654705	0	7.48898	5e-05	0.019302	retrotransposon protein, putative, unclassified, expressed
LOC_Os06g35814	chromosome06	20896026	20901716	0	18.0854	5e-05	0.019302	ras-related protein, putative, expressed
LOC_Os07g08190	chromosome07	4175431	4181649	78.1214	0	5e-05	0.019302	cyclophilin, putative, expressed
LOC_Os07g34330	chromosome07	20571278	20575051	0	6.44892	5e-05	0.019302	expressed protein
LOC_Os07g40150	chromosome07	24085286	24089726	0	1.8324	0.00015	0.0484131	expressed protein
LOC_Os07g42300	chromosome07	25314327	25319946	0	2.30467	5e-05	0.019302	elongation factor protein, putative, expressed
LOC_Os07g47670	chromosome07	28484020	28485201	0	505.349	5e-05	0.019302	hypoxia-responsive family protein, putative, expressed
LOC_Os08g07720	chromosome08	4315148	4318638	71.7655	0	5e-05	0.019302	transferase family protein, putative, expressed
LOC_Os09g29010	chromosome09	17631430	17633588	0	5.8043	5e-05	0.019302	retrotransposon protein, putative, Ty3-gypsy subclass
LOC_Os09g04160	chromosome09	2180722	2187534	0	80.1776	5e-05	0.019302	expressed protein
LOC_Os10g31640	chromosome10	16581495	16583906	0	51.137	5e-05	0.019302	glycine-rich cell wall structural protein 2 precursor, putative, expressed
LOC_Os10g33390	chromosome10	17572162	17579649	9.23395	0	5e-05	0.019302	hypothetical protein
LOC_Os10g37420	chromosome10	20028681	20031250	0	8.54508	5e-05	0.019302	cytochrome b5-like Heme/Steroid binding domain containing protein, expressed
LOC_Os12g15420	chromosome12	8799931	8807766	0	9.18762	5e-05	0.019302	nucampholin, putative, expressed
LOC_Os12g24780	chromosome12	14210853	14216404	13.9272	0	0.0001	0.0333695	retrotransposon protein, putative, unclassified, expressed
Flag leaf: Taoyuan (A7) vs. Jinghong (B7)
LOC_Os01g38330	chromosome01	21505408	21509948	0	3.10372	5e-05	0.0148657	retrotransposon protein, putative, Ty3-gypsy subclass, expressed
LOC_Os01g38340	chromosome01	21510174	21520314	0	2.86687	5e-05	0.0148657	retrotransposon protein, putative, unclassified, expressed
LOC_Os01g39780	chromosome01	22436012	22442003	0	2.17901	5e-05	0.0148657	expressed protein
LOC_Os01g42270	chromosome01	23937348	23963455	0	3.84288	5e-05	0.0148657	transcriptional corepressor LEUNIG, putative, expressed
LOC_Os01g45500	chromosome01	25811843	25814565	2.20309	0	5e-05	0.0148657	retrotransposon protein, putative, Ty3-gypsy subclass
LOC_Os01g65070	chromosome01	37763431	37772959	233.504	23.0352	5e-05	0.0148657	hydrolase, alpha/beta fold family domain containing protein, expressed
LOC_Os01g19200	chromosome01	10860047	10867334	0	1.76314	5e-05	0.0148657	retrotransposon protein, putative, unclassified, expressed
LOC_Os01g19210	chromosome01	10867334	10864260	0	1.76314	5e-05	0.0148657	transposon protein, putative, unclassified, expressed
LOC_Os01g39640	chromosome01	22360895	22364549	0	5.2021	5e-05	0.0148657	retrotransposon protein, putative, unclassified, expressed
LOC_Os01g39800	chromosome01	22446209	22456347	0	1.83233	5e-05	0.0148657	esterase, putative, expressed
LOC_Os01g59260	chromosome01	34250214	34253502	6.27799	38.7097	5e-05	0.0148657	transposon protein, putative, CACTA, En/Spm sub-class, expressed
LOC_Os02g01590	chromosome02	343056	347196	146.476	8.19069	5e-05	0.0148657	glycosyl hydrolases, putative, expressed
LOC_Os02g30800	chromosome02	18348887	18370959	0	4.15795	5e-05	0.0148657	POLE1 - Putative DNA polymerase epsilon catalytic subunit, expressed
LOC_Os02g53570	chromosome02	32772135	32778764	281.248	18.4363	5e-05	0.0148657	DEFL74 - Defensin and Defensin-like DEFL family, expressed
LOC_Os02g27830	chromosome02	16477198	16484046	0	3.11508	5e-05	0.0148657	expressed protein
LOC_Os03g04680	chromosome03	2221999	2231021	22.892	3.8946	0.0002	0.0452727	cytochrome P450, putative, expressed
LOC_Os03g57340	chromosome03	32708410	32713086	39.6971	635.174	5e-05	0.0148657	chaperone protein dnaJ, putative, expressed
LOC_Os03g09250	chromosome03	4824732	4829747	108.641	22.359	5e-05	0.0148657	inositol-3-phosphate synthase, putative, expressed
LOC_Os03g16040	chromosome03	8836563	8838510	7.9869	54.8549	5e-05	0.0148657	hsp20/alpha crystallin family protein, putative, expressed
LOC_Os03g22700	chromosome03	13110911	13118889	227.04	34.7039	5e-05	0.0148657	cyclin-dependent kinase C-2, putative, expressed
LOC_Os04g08300	chromosome04	4432415	4441657	868.83	19.6313	5e-05	0.0148657	retrotransposon protein, putative, Ty3-gypsy subclass
LOC_Os04g08310	chromosome04	4436856	4441657	868.83	19.6313	5e-05	0.0148657	expressed protein
LOC_Os04g16798	chromosome04	9146437	9147015	0	17.3489	5e-05	0.0148657	chloroplast 30S ribosomal protein S7, putative, expressed
LOC_Os04g16826	chromosome04	9156711	9157117	75.2759	971.987	0.0002	0.0452727	chloroplast 50S ribosomal protein L16, putative, expressed
LOC_Os04g16828	chromosome04	9157267	9157639	164.379	1419.34	5e-05	0.0148657	chloroplast 50S ribosomal protein L14, putative, expressed
LOC_Os04g17210	chromosome04	9435940	9438207	2.47362	242.996	0.0001	0.0255385	retrotransposon protein, putative, Ty3-gypsy subclass, expressed
LOC_Os04g49530	chromosome04	29538733	29546018	11.536	67.9341	0.0001	0.0255385	expressed protein
LOC_Os05g10670	chromosome05	5846044	5848291	58.9993	6.73572	5e-05	0.0148657	zinc finger CCCH type family protein, putative, expressed
LOC_Os05g11064	chromosome05	6198377	6200860	0	10.7139	5e-05	0.0148657	expressed protein
LOC_Os05g38430	chromosome05	22537624	22542338	126.957	23.3377	0.0001	0.0255385	transposon protein, putative, CACTA, En/Spm sub-class, expressed
LOC_Os06g23080	chromosome06	13453942	13458382	1.62757	0	5e-05	0.0148657	retrotransposon protein, putative, unclassified, expressed
LOC_Os06g45540	chromosome06	27557166	27567031	7.07898	44.6575	5e-05	0.0148657	zinc-binding protein, putative, expressed
LOC_Os06g11980	chromosome06	6394502	6397221	57.3912	8.22896	5e-05	0.0148657	DUF581 domain containing protein, expressed
LOC_Os07g35700	chromosome07	21384718	21388284	11.4984	243.877	5e-05	0.0148657	TKL_IRAK_DUF26-lc.4 - DUF26 kinases have homology to DUF26 containing loci, expressed
LOC_Os08g03310	chromosome08	1535611	1540377	20.5659	2.39731	5e-05	0.0148657	zinc finger family protein, putative, expressed
LOC_Os08g25760	chromosome08	15680123	15687139	4.18467	48.6912	0.0001	0.0255385	retrotransposon protein, putative, unclassified, expressed
LOC_Os08g34340	chromosome08	21551909	21558589	18.3191	3.17387	5e-05	0.0148657	DUF593 domain containing protein, expressed
LOC_Os08g35580	chromosome08	22413188	22413638	91.959	770.281	5e-05	0.0148657	expressed protein
LOC_Os08g10080	chromosome08	5845887	5850647	74.0748	10.5555	5e-05	0.0148657	no apical meristem protein, putative, expressed
LOC_Os08g33060	chromosome08	20538209	20543012	28.4126	2.59222	5e-05	0.0148657	transposon protein, putative, unclassified, expressed
LOC_Os09g39560	chromosome09	22707622	22709559	0	4.71685	0.0001	0.0255385	genetic modifier, putative, expressed
LOC_Os09g14900	chromosome09	8899671	8904528	0	1.28957	0.0002	0.0452727	retrotransposon protein, putative, unclassified
LOC_Os10g11210	chromosome10	6218384	6221717	0	8.13051	5e-05	0.0148657	transposon protein, putative, CACTA, En/Spm sub-class, expressed
LOC_Os10g19000	chromosome10	9675023	9677278	39.7958	6.2684	5e-05	0.0148657	ransposon protein, putative, CACTA, En/Spm sub-class, expressed
LOC_Os10g39260	chromosome10	20956881	20958393	78.0708	784.286	5e-05	0.0148657	aspartic proteinase nepenthesin, putative, expressed
LOC_Os10g01134	chromosome10	109251	116454	6.31311	45.8447	0.00015	0.036	OsSCP46 - Putative Serine Carboxypeptidase homologue, expressed
LOC_Os10g05490	chromosome10	2708081	2711914	1.43854	0	5e-05	0.0148657	cytochrome P450, putative, expressed
LOC_Os10g21810	chromosome10	11191762	11204237	24.1393	237.256	5e-05	0.0148657	histidine kinase, putative, expressed
LOC_Os10g24890	chromosome10	12791377	12795102	0	11.2462	5e-05	0.0148657	hypothetical protein
LOC_Os11g36970	chromosome11	21816448	21823462	1.18562	0	5e-05	0.0148657	zinc finger C3HC4 type family protein, putative, expressed
LOC_Os11g06350	chromosome11	3040531	3045301	0	1.59394	0.0001	0.0255385	expressed protein
LOC_Os11g12560	chromosome11	7056106	7061410	0	3.66773	5e-05	0.0148657	receptor-like protein kinase HAIKU2 precursor, putative, expressed
LOC_Os11g43320	chromosome11	26139956	26143460	32826.7	1516.43	5e-05	0.0148657	NBS-LRR type disease resistance protein, putative, expressed
LOC_Os11g47460	chromosome11	28703898	28707361	0	4.34358	5e-05	0.0148657	MYB family transcription factor, putative, expressed
LOC_Os12g34290	chromosome12	20783935	20788729	6.6535	39.8968	0.0001	0.0255385	OsFBX453 - F-box domain containing protein, expressed
LOC_Os12g17410	chromosome12	9980553	9984649	0	1.18323	5e-05	0.0148657	NB-ARC domain containing protein, expressed
