# Supplementary material for: Identification of Key Genes for the Ultrahigh Yield of Rice Using Dynamic Cross-tissue Network Analysis
Source: Genomics Proteomics Bioinformatics. 2020 Jul 28;18(3):256–70. doi: 10.1016/j.gpb.2019.11.007 (PMC7801251; doi:10.1016/j.gpb.2019.11.007)
Supplement: Supplementary Table S4 — Top30 candidate genes in different tissues of rice variety 9311 screened by dynamic cross-tissue analysis. [file mmc4.xlsx]

## Sheet: Sheet1
Table S4 Top30 candidate genes in different tissues of rice variety 9311 screened by dynamic cross-tissue analysis
Note: A1, B1, Tiller bud; A2, B2, Tiller root; A3, B3, Young panicle; A4, B4, Booting panicle; A5, B5, Booting root; A6, B6, Booting leaf; A7, B7, Flag leaf. A, Taoyuan, B, Jinghong.
		Taoyuan							Jinghong
		A1	A2	A3	A4	A5	A6	A7	B1	B2	B3	B4	B5	B6	B7
Tiller bud: Taoyuan vs. Jinghong
LOC_Os02g32140	AP2 domain containing protein, expressed	7.49913	6.13656	35.8383	8.64395	21.1259	9.86016	9.04198	14.8517	7.27866	38.2524	15.1969	14.2241	9.62772	7.48347
LOC_Os02g53690	growth regulating factor protein, putative, expressed	32.6408	24.0173	82.2466	39.4117	50.9595	38.3239	26.1008	66.7847	25.6112	58.5501	43.8557	18.045	18.0727	26.6006
LOC_Os02g07780	OsSPL4 - SBP-box gene family member, expressed	12.0128	10.0724	6.35265	21.2058	20.3093	10.1451	6.56552	19.614	9.63988	6.95044	15.6303	6.8221	10.2414	4.00826
LOC_Os04g56390	expressed protein	28.3285	20.1609	18.0339	33.632	49.7148	38.1352	22.9108	86.0197	96.5565	18.4138	63.115	323.82	36.1267	113.484
LOC_Os06g05350	whirly transcription factor domain containing protein, expres	6.97013	3.78233	24.0682	13.5807	26.9553	5.82742	8.0803	2.60294	5.63984	27.8642	18.489	4.11433	2.81186	12.9009
LOC_Os06g48400	retrotransposon protein, putative, Ty3-gypsy subclass, expres	4.27288	0.887201	9.97595	9.05021	8.51511	6.68035	6.35386	1.6394	0.352918	10.5826	6.64068	1.3597	7.83948	8.94821
LOC_Os06g11860	ethylene-responsive transcription factor, putative, expressed	7.36924	7.47326	24.1353	16.35	34.5218	4.41427	2.80457	57.6453	34.8507	47.2983	22.0891	49.0596	6.24678	2.14709
LOC_Os01g04930	MYB family transcription factor, putative, expressed	20.9662	8.96607	15.7855	19.9149	36.9891	21.3462	16.9545	79.5166	23.997	16.6705	24.4903	37.0115	9.98824	13.3696
LOC_Os03g55080	WRKY3, expressed	77.7082	85.0769	310.297	72.6769	142.179	42.6638	45.2102	126.22	90.6488	290.501	124.47	140.063	80.2402	45.4281
LOC_Os02g44370	scarecrow, putative, expressed	9.95729	6.75859	63.5994	7.36526	19.5038	16.8461	8.65442	7.55855	8.77449	73.4658	16.5133	16.2811	2.75311	6.32093
LOC_Os02g07450	core histone H2A/H2B/H3/H4, putative, expressed	27.6597	27.6348	80.8305	26.3497	56.5488	11.6093	11.1273	48.9393	36.8176	85.4679	43.1106	32.7425	16.9512	11.4747
LOC_Os01g09620	zinc finger/CCCH transcription factor, putative, expressed	25.3312	14.8351	108.46	24.5118	76.1143	3.24382	2.91026	17.033	9.32768	136.475	71.7172	14.513	1.643	0.979053
LOC_Os04g53980	transposon protein, putative, unclassified	5.53082	4.91288	54.3894	10.6635	18.5969	5.20962	13.5281	11.343	4.83108	40.8244	30.6937	9.48452	25.7214	15.1316
LOC_Os12g38720	expressed protein	5.46023	3.43177	20.7037	7.98312	23.4832	5.55691	7.14946	15.5038	12.2535	11.6598	15.9051	21.4086	7.61716	4.4527
LOC_Os06g16400	helix-loop-helix DNA-binding domain containing protein, expre	8.66568	11.2659	15.1949	10.4425	14.311	3.95633	3.353	5.73213	28.8689	20.3089	14.8922	17.908	7.27756	2.54782
LOC_Os02g03040	RNA recognition motif containing protein, expressed	28.1677	26.8437	134.573	30.9291	63.8756	12.2256	34.495	99.4499	30.5736	156.216	149.109	88.03	299.667	53.1676
LOC_Os09g24490	basic helix-loop-helix family protein, putative, expressed	10.3308	4.64586	32.0052	9.09014	21.4047	0.75788	3.25447	263.194	6.49066	54.6168	31.6075	16.2739	11.3237	1.85566
LOC_Os05g27980	DUF260 domain containing protein, putative, expressed	12.5421	23.8762	43.7436	30.3086	45.3038	37.9223	32.5455	41.3353	51.6578	48.2353	49.7974	56.3168	38.8184	37.661
LOC_Os02g12790	GATA zinc finger domain containing protein, expressed	9.28539	7.23285	6.80469	10.1916	13.3734	4.48651	4.33256	2.23507	3.78537	6.21588	26.1388	4.46501	2.89998	3.32773
LOC_Os09g26420	AP2 domain containing protein, expressed	13.9507	15.8282	20.4484	34.0721	51.3834	13.4372	28.3176	34.1487	57.1101	24.0108	25.9476	107.514	30.0567	23.1031
LOC_Os03g01760	exostosin family domain containing protein, expressed	5.71217	3.33798	4.83501	9.51362	6.74846	5.16041	5.24299	9.53359	4.44865	9.30153	5.81336	4.94763	2.82768	2.83518
LOC_Os05g20330	retrotransposon protein, putative, unclassified, expressed	3.63196	3.2947	19.098	3.92805	7.7818	5.33645	6.97888	6.63126	5.20215	31.2589	8.12838	4.29656	6.85815	10.22
LOC_Os03g28990	zinc finger family protein, putative, expressed	3.5797	4.62932	16.4951	4.85528	8.51388	0	0.182259	1.01363	12.2798	11.1381	6.21847	5.67391	0.193784	0.375508
LOC_Os02g39390	expressed protein	5.40173	1.56611	3.09698	7.37662	11.0139	0	0	1.36715	0.186254	5.12263	22.3321	2.7319	0.075248	0.115118
LOC_Os04g45380	retrotransposon protein, putative, unclassified, expressed	11.6238	0	1.77915	9.30551	16.5027	8.94145	3.33378	1.08936	0	4.92425	4.08699	32.1148	1.07044	1.3761
LOC_Os01g68860	zinc finger C-x8-C-x5-C-x3-H type family protein, expressed	48.6445	30.4854	135.349	44.2672	150.546	5.62705	20.5343	29.3309	25.9181	102.887	83.1076	124.874	25.1354	38.4008
LOC_Os03g11614	OsMADS1 - MADS-box family gene with MIKCc type-box, expressed	11.7841	12.236	18.4096	12.5976	18.125	7.47431	10.1888	16.3975	18.4043	16.3827	9.63376	27.7196	6.28883	10.8558
LOC_Os08g06330	zinc finger C-x8-C-x5-C-x3-H type family protein, expressed	8.73338	7.44041	37.4723	11.8143	8.63602	6.82222	7.46322	19.2541	9.36252	43.1659	12.9372	8.04063	5.89087	5.35755
LOC_Os07g35870	basic helix-loop-helix DND-binding domain containing protein,	23.3448	21.0807	21.3844	19.9495	25.3135	17.9144	17.2405	18.4354	21.2049	17.7188	21.6616	20.648	23.5653	14.0705
LOC_Os02g49440	dof zinc finger domain containing protein, putative, expressed	5.25603	5.44927	15.6829	35.2531	23.793	7.38241	6.78314	7.99792	9.83639	10.497	45.0965	33.4276	4.01645	16.46
Tiller root: Taoyuan vs. Jinghong
LOC_Os01g09850	ZOS1-04 - C2H2 zinc finger protein, expressed	8.55944	13.8064	9.4358	9.80021	13.2767	3.52046	2.56995	15.5804	9.78247	14.418	8.95713	7.73212	3.24531	1.65006
LOC_Os01g13520	auxin response factor 1, putative, expressed	25.3827	31.03	28.7696	36.5695	32.5566	6.6768	2.6083	35.3843	23.8654	24.2529	22.8814	36.176	3.42297	2.30976
LOC_Os02g49840	OsMADS57 - MADS-box family gene with MIKCc type-box, expressed	9.01546	28.4923	25.4381	20.5209	18.0266	1.02287	1.01455	3.57399	13.8997	22.3218	22.8172	5.11495	1.62885	1.23269
LOC_Os04g34040	hypothetical protein	2.11278	5.42319	17.4669	0.463724	3.05562	0	0	0.217891	3.32946	32.9629	2.21918	0.0714075	0	0.275132
LOC_Os06g16400	helix-loop-helix DNA-binding domain containing protein, expressed	8.66568	11.2659	15.1949	10.4425	14.311	3.95633	3.353	5.73213	28.8689	20.3089	14.8922	17.908	7.27756	2.54782
LOC_Os08g21940	retrotransposon protein, putative, unclassified, expressed	38.8266	39.0293	101.499	29.5495	36.2725	6.81196	12.905	58.8814	27.2896	197.225	57.38	12.9814	10.159	6.87826
LOC_Os06g47360	beta-expansin precursor, putative, expressed	17.0676	19.3498	48.2809	15.615	26.9366	0	0	22.3199	13.2506	23.1	12.9112	6.00964	0	0.573489
LOC_Os11g43750	polygalacturonase, putative, expressed	4.75946	8.94085	2.37798	3.98274	7.02039	0.427368	0.718269	6.57325	30.6722	0.572851	12.7658	20.2215	10.7322	2.48652
LOC_Os02g41450	no apical meristem protein, putative, expressed	13.4854	5.58722	53.8597	87.8963	12.6877	97.1445	27.9231	20.3311	7.66124	147.244	62.9681	35.4066	46.0655	16.7423
LOC_Os01g04930	MYB family transcription factor, putative, expressed	20.9662	8.96607	15.7855	19.9149	36.9891	21.3462	16.9545	79.5166	23.997	16.6705	24.4903	37.0115	9.98824	13.3696
LOC_Os03g28990	zinc finger family protein, putative, expressed	3.5797	4.62932	16.4951	4.85528	8.51388	0	0.182259	1.01363	12.2798	11.1381	6.21847	5.67391	0.193784	0.375508
LOC_Os09g24490	basic helix-loop-helix family protein, putative, expressed	10.3308	4.64586	32.0052	9.09014	21.4047	0.75788	3.25447	263.194	6.49066	54.6168	31.6075	16.2739	11.3237	1.85566
LOC_Os06g11860	ethylene-responsive transcription factor, putative, expressed	7.36924	7.47326	24.1353	16.35	34.5218	4.41427	2.80457	57.6453	34.8507	47.2983	22.0891	49.0596	6.24678	2.14709
LOC_Os10g38820	bZIP family transcription factor, putative, expressed	9.9859	11.9905	0	9.10498	10.5453	2.88589	4.94498	11.3952	8.17756	0	7.19329	8.41444	5.78007	6.06114
LOC_Os01g15830	peroxidase precursor, putative, expressed	84.04	112.178	10.0472	99.5425	33.71	0.524017	0	13.2681	222.913	5.10284	133.527	22.1682	0.224493	0.262566
LOC_Os04g50204	protein transport protein-related, putative, expressed	0.904742	3.55224	4.96919	0.4442	4.20923	0.556728	0.306981	13.9186	17.4067	15.8472	9.85949	15.6877	1.54423	0.0777466
LOC_Os01g09620	zinc finger/CCCH transcription factor, putative, expressed	25.3312	14.8351	108.46	24.5118	76.1143	3.24382	2.91026	17.033	9.32768	136.475	71.7172	14.513	1.643	0.979053
LOC_Os02g07450	core histone H2A/H2B/H3/H4, putative, expressed	27.6597	27.6348	80.8305	26.3497	56.5488	11.6093	11.1273	48.9393	36.8176	85.4679	43.1106	32.7425	16.9512	11.4747
LOC_Os01g01520	transferase family protein, putative, expressed	0	12.7724	0	0	17.7701	0	0.0844554	0	6.93746	0	0	4.43691	0	0
LOC_Os09g32980	retrotransposon protein, putative, LINE subclass, expressed	0	0	3.75148	0	0	0	1.7803	0	0	0.670257	0	0	0	4.87805
LOC_Os09g21520	DEAD-box ATP-dependent RNA helicase, putative, expressed	0.571565	4.21255	1.40195	2.50417	3.62182	0.705116	0	0.213589	5.85413	2.00932	3.6147	0.245006	1.04224	0.0741235
LOC_Os04g56390	expressed protein	28.3285	20.1609	18.0339	33.632	49.7148	38.1352	22.9108	86.0197	96.5565	18.4138	63.115	323.82	36.1267	113.484
LOC_Os03g29035	retrotransposon protein, putative, Ty1-copia subclass, expressed	0.571565	4.21255	1.40195	2.50417	3.62182	0.705116	0	0.213589	5.85413	2.00932	3.6147	0.245006	1.04224	0.0741235
LOC_Os06g04870	homeobox associated leucine zipper, putative, expressed	1.97928	5.77867	11.8331	14.8762	11.7061	0.360228	1.04718	5.39925	7.52525	17.0189	25.273	3.41457	0.224551	0.354465
LOC_Os05g37060	MYB family transcription factor, putative, expressed	94.3834	62.4224	37.0244	96.743	156.067	20.2797	17.7207	87.0018	124.281	38.9292	101.815	120.732	12.1532	16.0035
LOC_Os05g06720	GDSL-like lipase/acylhydrolase, putative, expressed	69.8266	90.3122	0.716875	112.276	16.4546	1.883	0.908447	33.2465	70.3147	0.407214	49.4099	2.51668	0.736802	1.53154
LOC_Os02g30360	transposon protein, putative, CACTA, En/Spm sub-class, expressed	0	10.6846	0	0	37.7618	0	0	0	24.0113	0	0	10.9635	0	0
LOC_Os05g41240	Myb-like DNA-binding domain containing protein, putative, expressed	835.046	541.951	406.324	713.784	1806.54	855.535	541.698	972.627	1016.13	515.172	659.221	619.225	364.842	348.219
LOC_Os05g10670	zinc finger CCCH type family protein, putative, expressed	8.17974	5.87129	92.9144	24.3879	91.7483	56.584	58.9993	91.3409	8.91932	105.441	44.9709	7.13247	62.602	6.73572
LOC_Os09g37710	NIN, putative, expressed	3.64184	3.18359	5.505	2.01244	4.20895	1.24098	1.43631	1.65945	3.35744	11.4513	6.01064	4.55941	0.487156	1.66455
Young panicle: Taoyuan vs. Jinghong
LOC_Os07g33220	BNR/Asp-box repeat family protein, putative, expressed	0.163605	0.849319	0.659297	0.321657	0.480596	1.44116	0.187891	0.0933926	0	1.28447	0.619757	0.159693	0.693028	0.510963
LOC_Os12g07480	TCP family transcription factor, putative, expressed	1.92956	1.49508	14.3519	2.24702	3.57214	0.501636	0.565657	4.62075	0.272741	22.6472	5.61323	0.733208	1.00394	0.692755
LOC_Os06g19570	expressed protein	0.0856274	0	0.151392	0	0.185305	0	0	0.142724	0	0.23222	0.107762	0.604017	0	0.127868
LOC_Os02g41450	no apical meristem protein, putative, expressed	13.4854	5.58722	53.8597	87.8963	12.6877	97.1445	27.9231	20.3311	7.66124	147.244	62.9681	35.4066	46.0655	16.7423
LOC_Os06g16400	helix-loop-helix DNA-binding domain containing protein, expressed	8.66568	11.2659	15.1949	10.4425	14.311	3.95633	3.353	5.73213	28.8689	20.3089	14.8922	17.908	7.27756	2.54782
LOC_Os02g53690	growth regulating factor protein, putative, expressed	32.6408	24.0173	82.2466	39.4117	50.9595	38.3239	26.1008	66.7847	25.6112	58.5501	43.8557	18.045	18.0727	26.6006
LOC_Os03g14850	OsMADS72 - MADS-box family gene with M-alpha type-box, expressed	14.8634	19.7065	39.1681	19.2461	21.8215	16.1966	14.8073	31.3801	21.3996	30.3177	25.5399	31.4198	16.6974	17.1085
LOC_Os03g28990	zinc finger family protein, putative, expressed	3.5797	4.62932	16.4951	4.85528	8.51388	0	0.182259	1.01363	12.2798	11.1381	6.21847	5.67391	0.193784	0.375508
LOC_Os07g45090	NADH-ubiquinone oxidoreductase 51 kDa subunit, mitochondrial precursor, putative, expressed	3.54664	0.518151	2.61901	7.80791	6.70979	3.98198	2.28087	1.21379	0.631323	8.20856	4.07443	1.33447	0.484392	1.18166
LOC_Os03g01760	exostosin family domain containing protein, expressed	5.71217	3.33798	4.83501	9.51362	6.74846	5.16041	5.24299	9.53359	4.44865	9.30153	5.81336	4.94763	2.82768	2.83518
LOC_Os10g27380	expressed protein	0	1.09204	3.71964	4.98267	7.01572	0	0	0	0.851558	0.902822	5.29333	5.3452	0	0
LOC_Os06g04870	homeobox associated leucine zipper, putative, expressed	1.97928	5.77867	11.8331	14.8762	11.7061	0.360228	1.04718	5.39925	7.52525	17.0189	25.273	3.41457	0.224551	0.354465
LOC_Os07g05880	OsFBK18 - F-box domain and kelch repeat containing protein, expressed	1.4383	0	83.6474	49.8111	63.4366	0	0	4.31811	0	54.1509	66.3823	143.855	0.0855291	0.0803002
LOC_Os09g32980	retrotransposon protein, putative, LINE subclass, expressed	0	0	3.75148	0	0	0	1.7803	0	0	0.670257	0	0	0	4.87805
LOC_Os12g07640	MYB family transcription factor, putative, expressed	0.510435	3.27937	4.95496	13.4186	14.1344	0.183079	0.120045	11.65	8.0327	8.34934	4.78801	2.28763	0.621663	0.715499
LOC_Os06g11860	ethylene-responsive transcription factor, putative, expressed	7.36924	7.47326	24.1353	16.35	34.5218	4.41427	2.80457	57.6453	34.8507	47.2983	22.0891	49.0596	6.24678	2.14709
LOC_Os06g46570	galactosyltransferase, putative, expressed	0.689249	0.803898	1.85837	0	0.380435	0.280493	1.25356	0	0	1.99692	0.580195	0.764005	0.202974	0.687076
LOC_Os11g38750	retrotransposon protein, putative, unclassified, expressed	3.8445	2.51661	7.96131	10.783	6.47798	1.02276	1.31758	8.36192	3.66712	17.6448	7.06293	3.90366	3.79499	2.12799
LOC_Os06g47360	beta-expansin precursor, putative, expressed	17.0676	19.3498	48.2809	15.615	26.9366	0	0	22.3199	13.2506	23.1	12.9112	6.00964	0	0.573489
LOC_Os12g06520	bZIP transcription factor domain containing protein, expressed	33.2567	28.1407	63.9759	27.0411	31.9919	21.1245	11.7791	28.0398	44.7282	49.4671	24.6505	39.5494	12.8929	12.6566
LOC_Os05g41240	Myb-like DNA-binding domain containing protein, putative, expressed	835.046	541.951	406.324	713.784	1806.54	855.535	541.698	972.627	1016.13	515.172	659.221	619.225	364.842	348.219
LOC_Os09g24490	basic helix-loop-helix family protein, putative, expressed	10.3308	4.64586	32.0052	9.09014	21.4047	0.75788	3.25447	263.194	6.49066	54.6168	31.6075	16.2739	11.3237	1.85566
LOC_Os02g49440	dof zinc finger domain containing protein, putative, expressed	5.25603	5.44927	15.6829	35.2531	23.793	7.38241	6.78314	7.99792	9.83639	10.497	45.0965	33.4276	4.01645	16.46
LOC_Os09g37710	NIN, putative, expressed	3.64184	3.18359	5.505	2.01244	4.20895	1.24098	1.43631	1.65945	3.35744	11.4513	6.01064	4.55941	0.487156	1.66455
LOC_Os02g30360	transposon protein, putative, CACTA, En/Spm sub-class, expressed	0	10.6846	0	0	37.7618	0	0	0	24.0113	0	0	10.9635	0	0
LOC_Os01g09850	ZOS1-04 - C2H2 zinc finger protein, expressed	8.55944	13.8064	9.4358	9.80021	13.2767	3.52046	2.56995	15.5804	9.78247	14.418	8.95713	7.73212	3.24531	1.65006
LOC_Os01g09620	zinc finger/CCCH transcription factor, putative, expressed	25.3312	14.8351	108.46	24.5118	76.1143	3.24382	2.91026	17.033	9.32768	136.475	71.7172	14.513	1.643	0.979053
LOC_Os02g16680	bZIP transcription factor domain containing protein, expressed	29.5287	25.618	44.4503	52.2256	35.8856	9.56991	22.4828	32.7994	19.9334	56.6967	35.3442	38.3527	30.04	37.0099
LOC_Os02g39390	expressed protein	5.40173	1.56611	3.09698	7.37662	11.0139	0	0	1.36715	0.186254	5.12263	22.3321	2.7319	0.075248	0.115118
LOC_Os01g01520	transferase family protein, putative, expressed	0	12.7724	0	0	17.7701	0	0.0844554	0	6.93746	0	0	4.43691	0	0
Booting panicle: Taoyuan vs. Jinghong
LOC_Os12g38720	expressed protein	5.46023	3.43177	20.7037	7.98312	23.4832	5.55691	7.14946	15.5038	12.2535	11.6598	15.9051	21.4086	7.61716	4.4527
LOC_Os06g38210	expressed protein	0.266867	0.138621	0.483105	0.264817	1.24262	0.433692	0.22515	0	0	0.0546213	0.572969	0.405749	0.232584	0.375087
LOC_Os11g14970	retrotransposon protein, putative, unclassified, expressed	5.46023	3.43177	20.7037	7.98312	23.4832	5.55691	7.14946	15.5038	12.2535	11.6598	15.9051	21.4086	7.61716	4.4527
LOC_Os12g01490	MYB family transcription factor, putative, expressed	0.497631	1.79345	1.25681	2.68351	5.90449	2.82815	1.33569	1.41789	1.85606	0.170014	6.8127	1.5081	1.77559	2.11406
LOC_Os02g04530	rust resistance-like protein RP1, putative, expressed	0.0144175	0	0.235507	0.144017	0.48875	0.0413172	0.0245773	0	0.0941044	0.127855	0.175728	0	0.019217	0.0888247
LOC_Os06g05350	whirly transcription factor domain containing protein, expressed	6.97013	3.78233	24.0682	13.5807	26.9553	5.82742	8.0803	2.60294	5.63984	27.8642	18.489	4.11433	2.81186	12.9009
LOC_Os12g30030	IscA-like iron-sulfur assembly protein, mitochondrial precursor, putative, expressed	0.261392	0.379709	1.34953	0.989358	1.92495	0.446031	0.793207	1.44938	0.934322	0.348155	0.656908	0.209598	2.1765	0.340053
LOC_Os06g11860	ethylene-responsive transcription factor, putative, expressed	7.36924	7.47326	24.1353	16.35	34.5218	4.41427	2.80457	57.6453	34.8507	47.2983	22.0891	49.0596	6.24678	2.14709
LOC_Os12g04230	expressed protein	0	0.178698	0.121347	0.212108	0.922581	0.129754	0.271877	0	0	0	0.358887	0	0	0
LOC_Os03g16260	protein kinase, putative, expressed	0.0697491	0.192487	0.206945	0.111941	0.364588	0.084243	0	0.11633	0.215373	0.541786	0.420591	0	0	0.0516747
LOC_Os07g24730	retrotransposon protein, putative, unclassified, expressed	0.402803	0.613445	1.73578	0.708665	1.81728	0.612516	1.03247	1.71611	0	0.451928	0.991338	0.509348	2.26058	0.389332
LOC_Os03g29310	transposon protein, putative, CACTA, En/Spm sub-class, expressed	0.662308	0.733965	2.9535	3.06896	5.2708	0.721969	1.19815	21.3258	2.56849	5.31418	15.9473	15.8443	9.91115	1.8623
LOC_Os06g05080	cytochrome c oxidase subunit 5B, mitochondrial precursor, putative, expressed	0.23406	0.115747	0.857905	0	1.58522	0.385128	0	1.00074	0	0.542789	1.35376	0.705631	0	0.826152
LOC_Os02g38470	B3 DNA binding domain containing protein, expressed	2.2948	2.20813	5.66564	2.56485	7.51629	3.44243	0.972456	0.749064	1.14796	10.727	3.99203	1.54702	4.6911	1.23216
LOC_Os03g49160	expressed protein	0	0	1.84843	2.53102	4.37496	1.02385	1.48652	0.658717	3.69556	3.07224	0.260831	1.01965	1.70738	2.16603
LOC_Os02g08170	GDU1, putative, expressed	0.225612	0.0974137	0.554946	3.10121	9.5234	0.354	0	2.62266	0	1.41366	7.89207	1.00819	0.476357	0.179946
LOC_Os12g39310	cytochrome P450, putative, expressed	2.47045	4.96101	0.749263	3.42812	7.18168	3.73677	3.0711	6.40391	7.82349	1.13063	5.75773	7.56575	3.901	5.4097
LOC_Os05g35440	serine hydroxymethyltransferase, mitochondrial precursor, putative, expressed	0.160125	0	0	0	0	0	0.327613	0.835404	0	0	0	0	0.049608	0.113546
LOC_Os05g35430	expressed protein	0.141905	0	0	0	0	0	0.240537	0.48257	0	0	0	0	0.17631	0
LOC_Os06g37500	cytokinin dehydrogenase precursor, putative, expressed	0.100377	0.111072	0.341879	0.443749	0.726926	0.076866	0	44.8747	3.33084	0.655064	2.73946	8.53305	0.472714	0.111094
LOC_Os06g35814	ras-related protein, putative, expressed	0	0.348008	1.51322	0.284339	5.32371	0	0.145992	2.65104	1.20599	0.224109	21.6347	3.15366	18.0854	0.595977
LOC_Os09g35820	retrotransposon protein, putative, unclassified, expressed	0.158721	0.319923	0.533981	0.993252	2.17814	0.47669	1.1093	2.16998	0	0	0.377838	0.709147	1.36981	0.757169
LOC_Os01g63520	transposon protein, putative, CACTA, En/Spm sub-class, expressed	0.102921	0.0519487	0.09963	0.241063	0.415592	0.253859	0.139087	0.44547	0	0.196421	0.307631	0.082632	0.200212	0.538978
LOC_Os02g38680	EMB2423, putative, expressed	15.6607	79.6776	0.105944	0.183153	41.7615	11.6105	3.1991	11.0016	112.526	0	0.79756	1.82402	0.594103	3.7927
LOC_Os01g68860	zinc finger C-x8-C-x5-C-x3-H type family protein, expressed	48.6445	30.4854	135.349	44.2672	150.546	5.62705	20.5343	29.3309	25.9181	102.887	83.1076	124.874	25.1354	38.4008
LOC_Os11g01480	MYB family transcription factor, putative, expressed	0.369582	3.03913	0	1.43297	8.9191	2.87267	1.42049	2.68811	4.0576	0	4.16916	3.95907	2.96089	2.76142
LOC_Os11g08160	transposon protein, putative, unclassified, expressed	11.1953	21.1295	15.3805	5.4864	85.6439	23.6249	30.5917	16.4758	29.6736	1.65116	0.835498	6.40995	9.72394	22.8149
LOC_Os08g23770	retrotransposon protein, putative, unclassified, expressed	0.0103934	0	0	0.131922	1.89376	0.942371	0.0302144	0.0847407	0	0.166066	0.0152565	0.619879	5.98698	0
LOC_Os01g16790	retrotransposon protein, putative, unclassified, expressed	0.00961123	0.00837982	0.0188555	0.0429048	0.114135	0	0.0135884	0	0.0542728	0	0.0716055	0	0.109027	0.118838
LOC_Os02g25100	retrotransposon protein, putative, Ty3-gypsy subclass, expressed	0.172792	0	0.205593	0.20407	1.04156	0	0.0558237	2.04225	0	0.108691	0.0512299	0	0.27043	0
Booting root: Taoyuan vs. Jinghong
LOC_Os02g32140	AP2 domain containing protein, expressed	7.49913	6.13656	35.8383	8.64395	21.1259	9.86016	9.04198	14.8517	7.27866	38.2524	15.1969	14.2241	9.62772	7.48347
LOC_Os06g11860	ethylene-responsive transcription factor, putative, expressed	7.36924	7.47326	24.1353	16.35	34.5218	4.41427	2.80457	57.6453	34.8507	47.2983	22.0891	49.0596	6.24678	2.14709
LOC_Os07g48570	expressed protein	0.801126	0.32629	3.26798	0.952481	2.76694	0.586671	0.206334	1.88947	0.204402	5.93995	1.73603	0	0.230355	0.454349
LOC_Os02g07450	core histone H2A/H2B/H3/H4, putative, expressed	27.6597	27.6348	80.8305	26.3497	56.5488	11.6093	11.1273	48.9393	36.8176	85.4679	43.1106	32.7425	16.9512	11.4747
LOC_Os04g43940	retrotransposon protein, putative, Ty3-gypsy subclass, expressed	3.1915	0.568734	1.6657	0.270785	0.657404	0.233602	1.00698	2.28705	0	1.02048	0.308608	0	0.183609	0.9696
LOC_Os06g05350	whirly transcription factor domain containing protein, expressed	6.97013	3.78233	24.0682	13.5807	26.9553	5.82742	8.0803	2.60294	5.63984	27.8642	18.489	4.11433	2.81186	12.9009
LOC_Os05g41240	Myb-like DNA-binding domain containing protein, putative, expressed	835.046	541.951	406.324	713.784	1806.54	855.535	541.698	972.627	1016.13	515.172	659.221	619.225	364.842	348.219
LOC_Os01g09620	zinc finger/CCCH transcription factor, putative, expressed	25.3312	14.8351	108.46	24.5118	76.1143	3.24382	2.91026	17.033	9.32768	136.475	71.7172	14.513	1.643	0.979053
LOC_Os04g56390	expressed protein	28.3285	20.1609	18.0339	33.632	49.7148	38.1352	22.9108	86.0197	96.5565	18.4138	63.115	323.82	36.1267	113.484
LOC_Os03g29310	transposon protein, putative, CACTA, En/Spm sub-class, expressed	0.662308	0.733965	2.9535	3.06896	5.2708	0.721969	1.19815	21.3258	2.56849	5.31418	15.9473	15.8443	9.91115	1.8623
LOC_Os12g01490	MYB family transcription factor, putative, expressed	0.497631	1.79345	1.25681	2.68351	5.90449	2.82815	1.33569	1.41789	1.85606	0.170014	6.8127	1.5081	1.77559	2.11406
LOC_Os06g19570	expressed protein	0.0856274	0	0.151392	0	0.185305	0	0	0.142724	0	0.23222	0.107762	0.604017	0	0.127868
LOC_Os02g53690	growth regulating factor protein, putative, expressed	32.6408	24.0173	82.2466	39.4117	50.9595	38.3239	26.1008	66.7847	25.6112	58.5501	43.8557	18.045	18.0727	26.6006
LOC_Os02g38470	B3 DNA binding domain containing protein, expressed	2.2948	2.20813	5.66564	2.56485	7.51629	3.44243	0.972456	0.749064	1.14796	10.727	3.99203	1.54702	4.6911	1.23216
LOC_Os01g68860	zinc finger C-x8-C-x5-C-x3-H type family protein, expressed	48.6445	30.4854	135.349	44.2672	150.546	5.62705	20.5343	29.3309	25.9181	102.887	83.1076	124.874	25.1354	38.4008
LOC_Os09g24490	basic helix-loop-helix family protein, putative, expressed	10.3308	4.64586	32.0052	9.09014	21.4047	0.75788	3.25447	263.194	6.49066	54.6168	31.6075	16.2739	11.3237	1.85566
LOC_Os02g07780	OsSPL4 - SBP-box gene family member, expressed	12.0128	10.0724	6.35265	21.2058	20.3093	10.1451	6.56552	19.614	9.63988	6.95044	15.6303	6.8221	10.2414	4.00826
LOC_Os07g33220	BNR/Asp-box repeat family protein, putative, expressed	0.163605	0.849319	0.659297	0.321657	0.480596	1.44116	0.187891	0.0933926	0	1.28447	0.619757	0.159693	0.693028	0.510963
LOC_Os10g27380	expressed protein	0	1.09204	3.71964	4.98267	7.01572	0	0	0	0.851558	0.902822	5.29333	5.3452	0	0
LOC_Os02g03040	RNA recognition motif containing protein, expressed	28.1677	26.8437	134.573	30.9291	63.8756	12.2256	34.495	99.4499	30.5736	156.216	149.109	88.03	299.667	53.1676
LOC_Os03g11614	OsMADS1 - MADS-box family gene with MIKCc type-box, expressed	11.7841	12.236	18.4096	12.5976	18.125	7.47431	10.1888	16.3975	18.4043	16.3827	9.63376	27.7196	6.28883	10.8558
LOC_Os04g39360	heavy metal transport/detoxification protein, putative, expressed	20.3641	34.7189	112.01	12.5718	78.2775	19.638	21.5731	118.748	69.9004	213.538	58.1399	45.5625	26.858	9.9366
LOC_Os06g16400	helix-loop-helix DNA-binding domain containing protein, expressed	8.66568	11.2659	15.1949	10.4425	14.311	3.95633	3.353	5.73213	28.8689	20.3089	14.8922	17.908	7.27756	2.54782
LOC_Os02g45054	ZOS2-15 - C2H2 zinc finger protein, expressed	78.5048	62.2598	103.13	67.2616	109.812	62.2622	51.3688	57.7015	74.8321	93.6678	58.4788	29.0205	48.9415	38.4952
LOC_Os02g39360	B-box zinc finger family protein, putative, expressed	8.38953	10.2313	7.3943	5.89057	27.4465	3.9566	4.27684	9.95039	15.182	3.50965	7.90058	4.15143	4.56644	3.51042
LOC_Os02g30360	transposon protein, putative, CACTA, En/Spm sub-class, expressed	0	10.6846	0	0	37.7618	0	0	0	24.0113	0	0	10.9635	0	0
LOC_Os06g46570	galactosyltransferase, putative, expressed	0.689249	0.803898	1.85837	0	0.380435	0.280493	1.25356	0	0	1.99692	0.580195	0.764005	0.202974	0.687076
LOC_Os02g12790	GATA zinc finger domain containing protein, expressed	9.28539	7.23285	6.80469	10.1916	13.3734	4.48651	4.33256	2.23507	3.78537	6.21588	26.1388	4.46501	2.89998	3.32773
LOC_Os05g15020	expressed protein	0.941199	0.722738	2.7506	0.817794	3.27459	0	0.517505	0.424529	0	4.97386	3.4963	0.232668	1.21619	0.841117
LOC_Os04g44900	lectin-like receptor kinase, putative, expressed	21.2315	15.402	32.6516	8.81102	45.6468	8.66647	5.32253	31.8741	12.0779	19.1998	17.4483	3.29064	14.0868	1.91344
Booting leaf: Taoyuan vs. Jinghong
LOC_Os12g01490	MYB family transcription factor, putative, expressed	0.497631	1.79345	1.25681	2.68351	5.90449	2.82815	1.33569	1.41789	1.85606	0.170014	6.8127	1.5081	1.77559	2.11406
LOC_Os06g05350	whirly transcription factor domain containing protein, expressed	6.97013	3.78233	24.0682	13.5807	26.9553	5.82742	8.0803	2.60294	5.63984	27.8642	18.489	4.11433	2.81186	12.9009
LOC_Os12g38720	expressed protein	5.46023	3.43177	20.7037	7.98312	23.4832	5.55691	7.14946	15.5038	12.2535	11.6598	15.9051	21.4086	7.61716	4.4527
LOC_Os03g12940	OsFBO13 - F-box and other domain containing protein, expressed	6.503	3.97338	5.7633	13.5502	36.731	9.69469	2.89873	55.458	12.6539	14.9072	13.6785	30.8773	4.81013	2.7536
LOC_Os05g41240	Myb-like DNA-binding domain containing protein, putative, expressed	835.046	541.951	406.324	713.784	1806.54	855.535	541.698	972.627	1016.13	515.172	659.221	619.225	364.842	348.219
LOC_Os01g04930	MYB family transcription factor, putative, expressed	20.9662	8.96607	15.7855	19.9149	36.9891	21.3462	16.9545	79.5166	23.997	16.6705	24.4903	37.0115	9.98824	13.3696
LOC_Os06g11860	ethylene-responsive transcription factor, putative, expressed	7.36924	7.47326	24.1353	16.35	34.5218	4.41427	2.80457	57.6453	34.8507	47.2983	22.0891	49.0596	6.24678	2.14709
LOC_Os06g06430	expressed protein	0.362504	0.745066	11.7954	0.314724	4.37876	2.20878	2.38208	0	2.86145	14.5665	0.595236	0.0697622	0.10747	1.55639
LOC_Os02g09720	multidrug resistance protein, putative, expressed	2.68272	5.33677	1.26975	3.59432	15.7461	8.91417	4.32349	6.72127	18.5332	2.30312	3.24883	14.0631	4.23142	4.16194
LOC_Os01g09620	zinc finger/CCCH transcription factor, putative, expressed	25.3312	14.8351	108.46	24.5118	76.1143	3.24382	2.91026	17.033	9.32768	136.475	71.7172	14.513	1.643	0.979053
LOC_Os02g53350	expressed protein	1.76005	2.01181	0	1.00667	7.77781	2.72568	1.62475	36.0202	6.47309	0.363195	3.3612	33.5505	0.855659	3.62129
LOC_Os04g39360	heavy metal transport/detoxification protein, putative, expressed	20.3641	34.7189	112.01	12.5718	78.2775	19.638	21.5731	118.748	69.9004	213.538	58.1399	45.5625	26.858	9.9366
LOC_Os02g07450	core histone H2A/H2B/H3/H4, putative, expressed	27.6597	27.6348	80.8305	26.3497	56.5488	11.6093	11.1273	48.9393	36.8176	85.4679	43.1106	32.7425	16.9512	11.4747
LOC_Os05g03020	ZOS5-03 - C2H2 zinc finger protein, expressed	4.62217	6.90754	22.471	6.27865	23.8026	11.4084	15.4719	12.0046	10.6513	17.6113	8.39426	9.78572	21.699	20.8237
LOC_Os11g08160	transposon protein, putative, unclassified, expressed	11.1953	21.1295	15.3805	5.4864	85.6439	23.6249	30.5917	16.4758	29.6736	1.65116	0.835498	6.40995	9.72394	22.8149
LOC_Os09g26420	AP2 domain containing protein, expressed	13.9507	15.8282	20.4484	34.0721	51.3834	13.4372	28.3176	34.1487	57.1101	24.0108	25.9476	107.514	30.0567	23.1031
LOC_Os04g44640	ulp1 protease family, C-terminal catalytic domain containing protein, expressed	0.0596541	0.0264861	4.4743	0.435956	69.9398	11.22	10.6735	0.0733647	0	5.8718	0.0648161	13.9679	2.82234	6.8
LOC_Os02g53690	growth regulating factor protein, putative, expressed	32.6408	24.0173	82.2466	39.4117	50.9595	38.3239	26.1008	66.7847	25.6112	58.5501	43.8557	18.045	18.0727	26.6006
LOC_Os11g02480	WRKY46, expressed	0.88014	2.92796	3.45738	1.03589	5.6254	2.70379	2.87861	12.8696	46.2742	3.07271	1.11176	37.7356	1.49167	3.66726
LOC_Os01g68860	zinc finger C-x8-C-x5-C-x3-H type family protein, expressed	48.6445	30.4854	135.349	44.2672	150.546	5.62705	20.5343	29.3309	25.9181	102.887	83.1076	124.874	25.1354	38.4008
LOC_Os03g55080	WRKY3, expressed	77.7082	85.0769	310.297	72.6769	142.179	42.6638	45.2102	126.22	90.6488	290.501	124.47	140.063	80.2402	45.4281
LOC_Os02g38550	retrotransposon protein, putative, Ty3-gypsy subclass, expressed	3.78064	25.7754	0	0	85.1993	0.80988	0.230269	0.449214	8.41979	0	0	7.1374	0.205522	0.373743
LOC_Os02g38680	EMB2423, putative, expressed	15.6607	79.6776	0.105944	0.183153	41.7615	11.6105	3.1991	11.0016	112.526	0	0.79756	1.82402	0.594103	3.7927
LOC_Os12g41270	cysteine-rich receptor-like protein kinase 20 precursor, putative, expressed	1.52451	3.45816	0	9.31909	90.9939	2.04666	3.03981	2.86947	2.46352	0.0778999	2.07924	2.97372	1.30234	1.59046
LOC_Os02g39360	B-box zinc finger family protein, putative, expressed	8.38953	10.2313	7.3943	5.89057	27.4465	3.9566	4.27684	9.95039	15.182	3.50965	7.90058	4.15143	4.56644	3.51042
LOC_Os02g03040	RNA recognition motif containing protein, expressed	28.1677	26.8437	134.573	30.9291	63.8756	12.2256	34.495	99.4499	30.5736	156.216	149.109	88.03	299.667	53.1676
LOC_Os02g52510	SNF2 family N-terminal domain containing protein, expressed	4.31685	5.57535	2.40664	0	165.453	5.71299	3.71251	14.909	9.72398	1.0373	0.0349841	3.97742	0.909957	6.32634
LOC_Os09g27700	microtubule associated protein, putative, expressed	16.9888	24.1593	22.029	38.4017	241.684	5.61726	8.53749	203.62	6.35969	9.04573	70.7129	23.8093	181.81	3.03358
LOC_Os02g30360	transposon protein, putative, CACTA, En/Spm sub-class, expressed	0	10.6846	0	0	37.7618	0	0	0	24.0113	0	0	10.9635	0	0
LOC_Os03g21120	nucleoside-triphosphatase, putative, expressed	0.329748	2.08013	0	0.618553	12.352	8.36517	4.32748	2.29081	6.12369	0.111149	1.03288	41.0261	3.13371	6.3731
Flag leaf: Taoyuan vs. Jinghong
LOC_Os02g32140	AP2 domain containing protein, expressed	7.49913	6.13656	35.8383	8.64395	21.1259	9.86016	9.04198	14.8517	7.27866	38.2524	15.1969	14.2241	9.62772	7.48347
LOC_Os04g56390	expressed protein	28.3285	20.1609	18.0339	33.632	49.7148	38.1352	22.9108	86.0197	96.5565	18.4138	63.115	323.82	36.1267	113.484
LOC_Os06g11860	ethylene-responsive transcription factor, putative, expressed	7.36924	7.47326	24.1353	16.35	34.5218	4.41427	2.80457	57.6453	34.8507	47.2983	22.0891	49.0596	6.24678	2.14709
LOC_Os10g38820	bZIP family transcription factor, putative, expressed	9.9859	11.9905	0	9.10498	10.5453	2.88589	4.94498	11.3952	8.17756	0	7.19329	8.41444	5.78007	6.06114
LOC_Os06g05350	whirly transcription factor domain containing protein, expressed	6.97013	3.78233	24.0682	13.5807	26.9553	5.82742	8.0803	2.60294	5.63984	27.8642	18.489	4.11433	2.81186	12.9009
LOC_Os03g29310	transposon protein, putative, CACTA, En/Spm sub-class, expressed	0.662308	0.733965	2.9535	3.06896	5.2708	0.721969	1.19815	21.3258	2.56849	5.31418	15.9473	15.8443	9.91115	1.8623
LOC_Os01g04930	MYB family transcription factor, putative, expressed	20.9662	8.96607	15.7855	19.9149	36.9891	21.3462	16.9545	79.5166	23.997	16.6705	24.4903	37.0115	9.98824	13.3696
LOC_Os12g01490	MYB family transcription factor, putative, expressed	0.497631	1.79345	1.25681	2.68351	5.90449	2.82815	1.33569	1.41789	1.85606	0.170014	6.8127	1.5081	1.77559	2.11406
LOC_Os07g45090	NADH-ubiquinone oxidoreductase 51 kDa subunit, mitochondrial precursor, putative, expressed	3.54664	0.518151	2.61901	7.80791	6.70979	3.98198	2.28087	1.21379	0.631323	8.20856	4.07443	1.33447	0.484392	1.18166
LOC_Os07g33220	BNR/Asp-box repeat family protein, putative, expressed	0.163605	0.849319	0.659297	0.321657	0.480596	1.44116	0.187891	0.0933926	0	1.28447	0.619757	0.159693	0.693028	0.510963
LOC_Os12g38720	expressed protein	5.46023	3.43177	20.7037	7.98312	23.4832	5.55691	7.14946	15.5038	12.2535	11.6598	15.9051	21.4086	7.61716	4.4527
LOC_Os02g07780	OsSPL4 - SBP-box gene family member, expressed	12.0128	10.0724	6.35265	21.2058	20.3093	10.1451	6.56552	19.614	9.63988	6.95044	15.6303	6.8221	10.2414	4.00826
LOC_Os05g41240	Myb-like DNA-binding domain containing protein, putative, expressed	835.046	541.951	406.324	713.784	1806.54	855.535	541.698	972.627	1016.13	515.172	659.221	619.225	364.842	348.219
LOC_Os02g44370	scarecrow, putative, expressed	9.95729	6.75859	63.5994	7.36526	19.5038	16.8461	8.65442	7.55855	8.77449	73.4658	16.5133	16.2811	2.75311	6.32093
LOC_Os06g48400	retrotransposon protein, putative, Ty3-gypsy subclass, expressed	4.27288	0.887201	9.97595	9.05021	8.51511	6.68035	6.35386	1.6394	0.352918	10.5826	6.64068	1.3597	7.83948	8.94821
LOC_Os03g49160	expressed protein	0	0	1.84843	2.53102	4.37496	1.02385	1.48652	0.658717	3.69556	3.07224	0.260831	1.01965	1.70738	2.16603
LOC_Os06g06430	expressed protein	0.362504	0.745066	11.7954	0.314724	4.37876	2.20878	2.38208	0	2.86145	14.5665	0.595236	0.0697622	0.10747	1.55639
LOC_Os09g24490	basic helix-loop-helix family protein, putative, expressed	10.3308	4.64586	32.0052	9.09014	21.4047	0.75788	3.25447	263.194	6.49066	54.6168	31.6075	16.2739	11.3237	1.85566
LOC_Os06g16400	helix-loop-helix DNA-binding domain containing protein, expressed	8.66568	11.2659	15.1949	10.4425	14.311	3.95633	3.353	5.73213	28.8689	20.3089	14.8922	17.908	7.27756	2.54782
LOC_Os01g68860	zinc finger C-x8-C-x5-C-x3-H type family protein, expressed	48.6445	30.4854	135.349	44.2672	150.546	5.62705	20.5343	29.3309	25.9181	102.887	83.1076	124.874	25.1354	38.4008
LOC_Os02g03040	RNA recognition motif containing protein, expressed	28.1677	26.8437	134.573	30.9291	63.8756	12.2256	34.495	99.4499	30.5736	156.216	149.109	88.03	299.667	53.1676
LOC_Os09g26420	AP2 domain containing protein, expressed	13.9507	15.8282	20.4484	34.0721	51.3834	13.4372	28.3176	34.1487	57.1101	24.0108	25.9476	107.514	30.0567	23.1031
LOC_Os07g24730	retrotransposon protein, putative, unclassified, expressed	0.402803	0.613445	1.73578	0.708665	1.81728	0.612516	1.03247	1.71611	0	0.451928	0.991338	0.509348	2.26058	0.389332
LOC_Os07g48630	ethylene-insensitive 3, putative, expressed	13.0218	6.78928	3.86819	15.8297	28.2127	22.6763	7.87181	2.90678	18.3157	4.75841	5.21339	72.5286	2.17992	3.36408
LOC_Os06g02350	S-phase kinase-associated protein 1A, putative, expressed	0.572279	0	12.4006	0	2.51083	0.67721	1.91791	0.929006	0	7.88446	4.34368	0	7.80985	6.1553
LOC_Os05g20330	retrotransposon protein, putative, unclassified, expressed	3.63196	3.2947	19.098	3.92805	7.7818	5.33645	6.97888	6.63126	5.20215	31.2589	8.12838	4.29656	6.85815	10.22
LOC_Os05g10670	zinc finger CCCH type family protein, putative, expressed	8.17974	5.87129	92.9144	24.3879	91.7483	56.584	58.9993	91.3409	8.91932	105.441	44.9709	7.13247	62.602	6.73572
LOC_Os04g45380	retrotransposon protein, putative, unclassified, expressed	11.6238	0	1.77915	9.30551	16.5027	8.94145	3.33378	1.08936	0	4.92425	4.08699	32.1148	1.07044	1.3761
LOC_Os01g66290	OsMADS21 - MADS-box family gene with MIKCc type-box, expressed	0.466333	0.594592	1.8323	0.958062	1.13662	1.14256	0.955167	1.62707	0.466135	6.25148	2.50634	3.72458	1.44723	3.31323
LOC_Os02g12790	GATA zinc finger domain containing protein, expressed	9.28539	7.23285	6.80469	10.1916	13.3734	4.48651	4.33256	2.23507	3.78537	6.21588	26.1388	4.46501	2.89998	3.32773
