# Supplementary material for: Identification of Key Genes for the Ultrahigh Yield of Rice Using Dynamic Cross-tissue Network Analysis
Source: Genomics Proteomics Bioinformatics. 2020 Jul 28;18(3):256–70. doi: 10.1016/j.gpb.2019.11.007 (PMC7801251; doi:10.1016/j.gpb.2019.11.007)
Supplement: Supplementary Table S5 — Expression patterns of the 24 high yield candidate genes screened by dynamic cross-tissue analysis in rice variety 9311. [file mmc5.xlsx]

## Sheet: Sheet1
Table S5 Expression patterns of the 24 high yield candidate genes screened by dynamic cross-tissue analysis in rice variety 9311
			Taoyuan							Jinghong
Gene ID	Hit	Tissue	A1	A2	A3	A4	A5	A6	A7	B1	B2	B3	B4	B5	B6	B7	Transcript	Putative function
LOC_Os06g16400	7	Young panicle, tiller bud, tiller root, booting panicle, booting leaf, booting root, flag leaf	8.66568	11.2659	15.1949	10.4425	14.311	3.95633	3.353	5.73213	28.8689	20.3089	14.8922	17.908	7.27756	2.54782	LOC_Os06g16400.1	helix-loop-helix DNA-binding domain containing protein,expressed
LOC_Os09g24490	6	Young panicle, tiller bud, tiller root, booting panicle, booting root, flag leaf	10.3308	4.64586	32.0052	9.09014	21.4047	0.75788	3.25447	263.194	6.49066	54.6168	31.6075	16.2739	11.3237	1.85566	LOC_Os09g24490.1	basic helix-loop-helix family protein,putative,expressed
LOC_Os04g56390	4	Tiller bud, tiller root,booting root, flag leaf	28.3285	20.1609	18.0339	33.632	49.7148	38.1352	22.9108	86.0197	96.5565	18.4138	63.115	323.82	36.1267	113.484	LOC_Os04g56390.1	expressed protein
LOC_Os02g07780	3	Tiller bud, booting root, flag leaf	12.0128	10.0724	6.35265	21.2058	20.3093	10.1451	6.56552	19.614	9.63988	6.95044	15.6303	6.8221	10.2414	4.00826	LOC_Os02g07780.1	OsSPL4-SBP-box gene family member,expressed
LOC_Os03g55080	3	Tiller bud, booting leaf, flag leaf	77.7082	85.0769	310.297	72.6769	142.179	42.6638	45.2102	126.22	90.6488	290.501	124.47	140.063	80.2402	45.4281	LOC_Os03g55080.1	WRKY3,expressed
LOC_Os03g11614	2	Tiller bud, booting root	11.7841	12.236	18.4096	12.5976	18.125	7.47431	10.1888	16.3975	18.4043	16.3827	9.63376	27.7196	6.28883	10.8558	LOC_Os03g11614.1	OsMADS1-MADS-box family gene with MIKCc type-box, expressed
LOC_Os02g49840	4	Tiller root, booting root	9.01546	28.4923	25.4381	20.5209	18.0266	1.02287	1.01455	3.57399	13.8997	22.3218	22.8172	5.11495	1.62885	1.23269	LOC_Os02g49840.1	OsMADS57-MADS-box family gene with MIKCc type-box, expressed
LOC_Os03g14850	1	Young panicle	14.8634	19.7065	39.1681	19.2461	21.8215	16.1966	14.8073	31.3801	21.3996	30.3177	25.5399	31.4198	16.6974	17.1085	LOC_Os03g14850.1	OsMADS72-MADS-box family gene with MIKCc type-box, expressed
LOC_Os11g02480	2	Booting leaf, flag leaf	0.88014	2.92796	3.45738	1.03589	5.6254	2.70379	2.87861	12.8696	46.2742	3.07271	1.11176	37.7356	1.49167	3.66726	LOC_Os11g02480.2	WRKY46,expressed
LOC_Os06g05350	5	Tiller bud, booting panicle, booting root, booting leaf, flag leaf	6.97013	3.78233	24.0682	13.5807	26.9553	5.82742	8.0803	2.60294	5.63984	27.8642	18.489	4.11433	2.81186	12.9009	LOC_Os06g05350.1	whirly transcription factor domain containing protein, expressed
LOC_Os12g38720	5	Tiller bud, booting panicle,booting leaf, flag leaf	5.46023	3.43177	20.7037	7.98312	23.4832	5.55691	7.14946	15.5038	12.2535	11.6598	15.9051	21.4086	7.61716	4.4527	LOC_Os12g38720.1	expressed protein
LOC_Os01g09620	5	Young panicle,tiller bud, tiller root,booting root, booting leaf	25.3312	14.8351	108.46	24.5118	76.1143	3.24382	2.91026	17.033	9.32768	136.475	71.7172	14.513	1.643	0.979053	LOC_Os01g09620.1	zinc finger/CCCH transcription factor, putative, expressed
LOC_Os01g13520	4	Tiller root, booting root, booting leaf, flag leaf	25.3827	31.03	28.7696	36.5695	32.5566	6.6768	2.6083	35.3843	23.8654	24.2529	22.8814	36.176	3.42297	2.30976	LOC_Os01g13520.1	auxin response factor 1, putative, expressed
LOC_Os02g44370	2	Tiller bud, flag leaf	9.95729	6.75859	63.5994	7.36526	19.5038	16.8461	8.65442	7.55855	8.77449	73.4658	16.5133	16.2811	2.75311	6.32093	LOC_Os02g44370.1	scarecrow, putative, expressed
LOC_Os06g11860	7	Young panicle, tiller bud, tiller root, booting panicle, booting leaf, booting root, flag leaf	7.36924	7.47326	24.1353	16.35	34.5218	4.41427	2.80457	57.6453	34.8507	47.2983	22.0891	49.0596	6.24678	2.14709	LOC_Os06g11860.1	ethylene-responsive transcription factor, putative, expressed
LOC_Os01g04930	4	Tiller bud, tiller root,booting leaf, flag leaf	20.9662	8.96607	15.7855	19.9149	36.9891	21.3462	16.9545	79.5166	23.997	16.6705	24.4903	37.0115	9.98824	13.3696	LOC_Os01g04930.1	MYB family transcription factor, putative, expressed
LOC_Os05g41240	5	Young panicle,tiller root, booting root, booting leaf , flag leaf	835.046	541.951	406.324	713.784	1806.54	855.535	541.698	972.627	1016.13	515.172	659.221	619.225	364.842	348.219	LOC_Os05g41240.1	Myb-like DNA-binding domain containing protein, putative, expressed
LOC_Os06g06430	2	Booting leaf, flag leaf	0.362504	0.745066	11.7954	0.314724	4.37876	2.20878	2.38208	0	2.86145	14.5665	0.595236	0.0697622	0.10747	1.55639	LOC_Os06g06430.1	expressed protein
LOC_Os09g26420	4	Tiller bud, tiller root,booting leaf, flag leaf	13.9507	15.8282	20.4484	34.0721	51.3834	13.4372	28.3176	34.1487	57.1101	24.0108	25.9476	107.514	30.0567	23.1031	LOC_Os09g26420.5	AP2 domain containing protein, expressed
LOC_Os01g68860	6	Tiller bud, tiller root, booting panicle, booting leaf, booting root, flag leaf	48.6445	30.4854	135.349	44.2672	150.546	5.62705	20.5343	29.3309	25.9181	102.887	83.1076	124.874	25.1354	38.4008	LOC_Os01g68860.1	zinc finger C-x8-C-x5-C-x3-H type family, expressed
LOC_Os03g28990	3	Young panicle,tiller bud, tiller root,	3.5797	4.62932	16.4951	4.85528	8.51388	0	0.182259	1.01363	12.2798	11.1381	6.21847	5.67391	0.193784	0.375508	LOC_Os03g28990.1	zinc finger family protein,putative,expressed
LOC_Os03g01760	2	Young panicle,tiller bud	5.71217	3.33798	4.83501	9.51362	6.74846	5.16041	5.24299	9.53359	4.44865	9.30153	5.81336	4.94763	2.82768	2.83518	LOC_Os03g01760.1	exostosin family domain containing protein, expressed
LOC_Os02g39390	2	Young panicle,tiler bud	5.40173	1.56611	3.09698	7.37662	11.0139	0	0	1.36715	0.186254	5.12263	22.3321	2.7319	0.075248	0.115118	LOC_Os02g39390.1	expressed protein
LOC_Os02g07450	4	Tiller bud, tiller root, booting leaf, booting root	27.6597	27.6348	80.8305	26.3497	56.5488	11.6093	11.1273	48.9393	36.8176	85.4679	43.1106	32.7425	16.9512	11.4747	LOC_Os02g07450.2	core histone H2A/H2B/H3/H4, putative, expressed
Note: A1, B1, Tiller bud; A2, B2, Tiller root; A3, B3, Young panicle; A4, B4, Booting panicle; A5, B5, Booting root; A6, B6, Booting leaf; A7, B7, Flag leaf. A, Taoyuan, B, Jinghong.
