# Supplementary material for: Identification of Key Genes for the Ultrahigh Yield of Rice Using Dynamic Cross-tissue Network Analysis
Source: Genomics Proteomics Bioinformatics. 2020 Jul 28;18(3):256–70. doi: 10.1016/j.gpb.2019.11.007 (PMC7801251; doi:10.1016/j.gpb.2019.11.007)
Supplement: Supplementary Table S7 — GO enrichment analysis of the top 30 candidate genes in different tissues of rice variety 9311. [file mmc7.xlsx]

## Sheet: Sheet1
Table S7 GO enrichment analysis of the top 30 candidate genes in different tissues of rice variety 9311
GO term	Ontology	Description	Number in input	Number in BG/Ref	P value	FDR
Tiller bud
GO:0031326	P	regulation of cellular biosynthetic process	13	1564	1.1e-10	2.3e-09
GO:0031323	P	regulation of cellular metabolic process	13	1593	1.4e-10	2.3e-09
GO:0045449	P	regulation of transcription	13	1513	7.3e-11	2.3e-09
GO:0019219	P	regulation of nucleobase, nucleoside, nucleotide and nucleic acid metabolic process	13	1520	7.7e-11	2.3e-09
GO:0010468	P	regulation of gene expression	13	1577	1.2e-10	2.3e-09
GO:0009889	P	regulation of biosynthetic process	13	1564	1.1e-10	2.3e-09
GO:0051171	P	regulation of nitrogen compound metabolic process	13	1520	7.7e-11	2.3e-09
GO:0010556	P	regulation of macromolecule biosynthetic process	13	1564	1.1e-10	2.3e-09
GO:0080090	P	regulation of primary metabolic process	13	1626	1.8e-10	2.4e-09
GO:0060255	P	regulation of macromolecule metabolic process	13	1640	2e-10	2.4e-09
GO:0006350	P	transcription	13	1629	1.8e-10	2.4e-09
GO:0019222	P	regulation of metabolic process	13	1664	2.4e-10	2.7e-09
GO:0050794	P	regulation of cellular process	13	1955	1.7e-09	1.8e-08
GO:0050789	P	regulation of biological process	13	2027	2.7e-09	2.6e-08
GO:0065007	P	biological regulation	13	2125	4.7e-09	4.2e-08
GO:0010467	P	gene expression	13	2424	2.3e-08	2e-07
GO:0034645	P	cellular macromolecule biosynthetic process	14	5248	2.9e-05	0.00022
GO:0009059	P	macromolecule biosynthetic process	14	5252	2.9e-05	0.00022
GO:0051252	P	regulation of RNA metabolic process	6	740	4.2e-05	0.00028
GO:0006355	P	regulation of transcription, DNA-dependent	6	737	4.1e-05	0.00028
GO:0032774	P	RNA biosynthetic process	6	788	6e-05	0.00037
GO:0006351	P	transcription, DNA-dependent	6	786	5.9e-05	0.00037
GO:0044249	P	cellular biosynthetic process	14	5890	0.00011	0.00066
GO:0009058	P	biosynthetic process	14	6085	0.00016	0.00093
GO:0016070	P	RNA metabolic process	6	1088	0.00034	0.0019
GO:0006139	P	nucleobase, nucleoside, nucleotide and nucleic acid metabolic process	14	6695	0.00049	0.0025
GO:0006807	P	nitrogen compound metabolic process	14	7073	0.0009	0.0045
GO:0030528	F	transcription regulator activity	9	987	1e-07	3e-06
GO:0003700	F	transcription factor activity	6	651	2.1e-05	0.0003
GO:0003676	F	nucleic acid binding	17	8251	4.7e-05	0.00046
GO:0003677	F	DNA binding	13	5059	0.00011	0.00082
Tiller root
GO:0080090	P	regulation of primary metabolic process	10	1626	1e-06	1.4e-05
GO:0031326	P	regulation of cellular biosynthetic process	10	1564	7.2e-07	1.4e-05
GO:0031323	P	regulation of cellular metabolic process	10	1593	8.5e-07	1.4e-05
GO:0045449	P	regulation of transcription	10	1513	5.3e-07	1.4e-05
GO:0019219	P	regulation of nucleobase, nucleoside, nucleotide and nucleic acid metabolic process	10	1520	5.5e-07	1.4e-05
GO:0010468	P	regulation of gene expression	10	1577	7.7e-07	1.4e-05
GO:0060255	P	regulation of macromolecule metabolic process	10	1640	1.1e-06	1.4e-05
GO:0009889	P	regulation of biosynthetic process	10	1564	7.2e-07	1.4e-05
GO:0051171	P	regulation of nitrogen compound metabolic process	10	1520	5.5e-07	1.4e-05
GO:0010556	P	regulation of macromolecule biosynthetic process	10	1564	7.2e-07	1.4e-05
GO:0006350	P	transcription	10	1629	1e-06	1.4e-05
GO:0019222	P	regulation of metabolic process	10	1664	1.3e-06	1.4e-05
GO:0050794	P	regulation of cellular process	10	1955	5.4e-06	5.6e-05
GO:0050789	P	regulation of biological process	10	2027	7.5e-06	7.2e-05
GO:0065007	P	biological regulation	10	2125	1.1e-05	0.0001
GO:0010467	P	gene expression	10	2424	3.6e-05	0.0003
GO:0051252	P	regulation of RNA metabolic process	5	740	0.00059	0.0044
GO:0006355	P	regulation of transcription, DNA-dependent	5	737	0.00058	0.0044
GO:0032774	P	RNA biosynthetic process	5	788	0.00078	0.0053
GO:0006351	P	transcription, DNA-dependent	5	786	0.00077	0.0053
GO:0016070	P	RNA metabolic process	5	1088	0.0032	0.021
GO:0034645	P	cellular macromolecule biosynthetic process	11	5248	0.0051	0.03
GO:0009059	P	macromolecule biosynthetic process	11	5252	0.0051	0.03
GO:0030528	F	transcription regulator activity	6	987	0.00027	0.0068
GO:0003676	F	nucleic acid binding	16	8251	0.0006	0.0076
GO:0003677	F	DNA binding	11	5059	0.0038	0.032
Young panicle
GO:0031326	P	regulation of cellular biosynthetic process	13	1564	4.8e-11	1e-09
GO:0031323	P	regulation of cellular metabolic process	13	1593	6e-11	1e-09
GO:0045449	P	regulation of transcription	13	1513	3.2e-11	1e-09
GO:0019219	P	regulation of nucleobase, nucleoside, nucleotide and nucleic acid metabolic process	13	1520	3.3e-11	1e-09
GO:0010468	P	regulation of gene expression	13	1577	5.3e-11	1e-09
GO:0009889	P	regulation of biosynthetic process	13	1564	4.8e-11	1e-09
GO:0051171	P	regulation of nitrogen compound metabolic process	13	1520	3.3e-11	1e-09
GO:0010556	P	regulation of macromolecule biosynthetic process	13	1564	4.8e-11	1e-09
GO:0080090	P	regulation of primary metabolic process	13	1626	7.7e-11	1.1e-09
GO:0060255	P	regulation of macromolecule metabolic process	13	1640	8.6e-11	1.1e-09
GO:0006350	P	transcription	13	1629	7.9e-11	1.1e-09
GO:0019222	P	regulation of metabolic process	13	1664	1e-10	1.2e-09
GO:0050794	P	regulation of cellular process	13	1955	7.5e-10	7.8e-09
GO:0050789	P	regulation of biological process	13	2027	1.2e-09	1.1e-08
GO:0065007	P	biological regulation	13	2125	2.1e-09	1.9e-08
GO:0010467	P	gene expression	13	2424	1e-08	8.8e-08
GO:0034645	P	cellular macromolecule biosynthetic process	16	5248	1.7e-07	1.3e-06
GO:0009059	P	macromolecule biosynthetic process	16	5252	1.7e-07	1.3e-06
GO:0044249	P	cellular biosynthetic process	16	5890	9.2e-07	6.5e-06
GO:0009058	P	biosynthetic process	16	6085	1.5e-06	1e-05
GO:0006139	P	nucleobase, nucleoside, nucleotide and nucleic acid metabolic process	15	6695	4.1e-05	0.00027
GO:0006807	P	nitrogen compound metabolic process	15	7073	8.4e-05	0.00051
GO:0051252	P	regulation of RNA metabolic process	5	740	0.00038	0.0021
GO:0006355	P	regulation of transcription, DNA-dependent	5	737	0.00037	0.0021
GO:0032774	P	RNA biosynthetic process	5	788	0.0005	0.0026
GO:0006351	P	transcription, DNA-dependent	5	786	0.00049	0.0026
GO:0044260	P	cellular macromolecule metabolic process	16	9350	0.00057	0.0029
GO:0016070	P	RNA metabolic process	5	1088	0.0021	0.01
GO:0043170	P	macromolecule metabolic process	16	10433	0.0023	0.011
GO:0044237	P	cellular metabolic process	16	10696	0.0032	0.014
GO:0030528	F	transcription regulator activity	7	987	1.4e-05	0.0002
GO:0003700	F	transcription factor activity	5	651	0.00021	0.0015
GO:0003677	F	DNA binding	11	5059	0.0015	0.0074
GO:0003676	F	nucleic acid binding	13	8251	0.0089	0.033
Booting panicle
GO:0080090	P	regulation of primary metabolic process	6	1626	0.0021	0.018
GO:0031326	P	regulation of cellular biosynthetic process	6	1564	0.0018	0.018
GO:0031323	P	regulation of cellular metabolic process	6	1593	0.0019	0.018
GO:0045449	P	regulation of transcription	6	1513	0.0015	0.018
GO:0050789	P	regulation of biological process	7	2027	0.0012	0.018
GO:0019219	P	regulation of nucleobase, nucleoside, nucleotide and nucleic acid metabolic process	6	1520	0.0015	0.018
GO:0065007	P	biological regulation	8	2125	0.00026	0.018
GO:0010468	P	regulation of gene expression	6	1577	0.0018	0.018
GO:0060255	P	regulation of macromolecule metabolic process	6	1640	0.0022	0.018
GO:0009889	P	regulation of biosynthetic process	6	1564	0.0018	0.018
GO:0050794	P	regulation of cellular process	7	1955	0.00098	0.018
GO:0051171	P	regulation of nitrogen compound metabolic process	6	1520	0.0015	0.018
GO:0010556	P	regulation of macromolecule biosynthetic process	6	1564	0.0018	0.018
GO:0006350	P	transcription	6	1629	0.0022	0.018
GO:0019222	P	regulation of metabolic process	6	1664	0.0024	0.018
Booting root
GO:0031326	P	regulation of cellular biosynthetic process	13	1564	1.1e-10	2.3e-09
GO:0031323	P	regulation of cellular metabolic process	13	1593	1.4e-10	2.3e-09
GO:0045449	P	regulation of transcription	13	1513	7.3e-11	2.3e-09
GO:0019219	P	regulation of nucleobase, nucleoside, nucleotide and nucleic acid metabolic process	13	1520	7.7e-11	2.3e-09
GO:0010468	P	regulation of gene expression	13	1577	1.2e-10	2.3e-09
GO:0009889	P	regulation of biosynthetic process	13	1564	1.1e-10	2.3e-09
GO:0051171	P	regulation of nitrogen compound metabolic process	13	1520	7.7e-11	2.3e-09
GO:0010556	P	regulation of macromolecule biosynthetic process	13	1564	1.1e-10	2.3e-09
GO:0080090	P	regulation of primary metabolic process	13	1626	1.8e-10	2.4e-09
GO:0060255	P	regulation of macromolecule metabolic process	13	1640	2e-10	2.4e-09
GO:0006350	P	transcription	13	1629	1.8e-10	2.4e-09
GO:0019222	P	regulation of metabolic process	13	1664	2.4e-10	2.7e-09
GO:0050794	P	regulation of cellular process	13	1955	1.7e-09	1.8e-08
GO:0050789	P	regulation of biological process	13	2027	2.7e-09	2.6e-08
GO:0065007	P	biological regulation	13	2125	4.7e-09	4.2e-08
GO:0010467	P	gene expression	13	2424	2.3e-08	2e-07
GO:0034645	P	cellular macromolecule biosynthetic process	14	5248	2.9e-05	0.00022
GO:0009059	P	macromolecule biosynthetic process	14	5252	2.9e-05	0.00022
GO:0051252	P	regulation of RNA metabolic process	6	740	4.2e-05	0.00028
GO:0006355	P	regulation of transcription, DNA-dependent	6	737	4.1e-05	0.00028
GO:0032774	P	RNA biosynthetic process	6	788	6e-05	0.00037
GO:0006351	P	transcription, DNA-dependent	6	786	5.9e-05	0.00037
GO:0044249	P	cellular biosynthetic process	14	5890	0.00011	0.00066
GO:0009058	P	biosynthetic process	14	6085	0.00016	0.00093
GO:0016070	P	RNA metabolic process	6	1088	0.00034	0.0019
GO:0006139	P	nucleobase, nucleoside, nucleotide and nucleic acid metabolic process	13	6695	0.0021	0.011
GO:0006807	P	nitrogen compound metabolic process	13	7073	0.0036	0.018
GO:0044260	P	cellular macromolecule metabolic process	15	9350	0.0051	0.025
GO:0030528	F	transcription regulator activity	6	987	0.0002	0.0052
GO:0003677	F	DNA binding	12	5059	0.00057	0.0072
GO:0003676	F	nucleic acid binding	15	8251	0.0012	0.01
Booting leaf
GO:0080090	P	regulation of primary metabolic process	10	1626	1e-06	1.1e-05
GO:0031326	P	regulation of cellular biosynthetic process	10	1564	7.2e-07	1.1e-05
GO:0031323	P	regulation of cellular metabolic process	10	1593	8.5e-07	1.1e-05
GO:0045449	P	regulation of transcription	10	1513	5.3e-07	1.1e-05
GO:0019219	P	regulation of nucleobase, nucleoside, nucleotide and nucleic acid metabolic process	10	1520	5.5e-07	1.1e-05
GO:0010468	P	regulation of gene expression	10	1577	7.7e-07	1.1e-05
GO:0060255	P	regulation of macromolecule metabolic process	10	1640	1.1e-06	1.1e-05
GO:0009889	P	regulation of biosynthetic process	10	1564	7.2e-07	1.1e-05
GO:0051171	P	regulation of nitrogen compound metabolic process	10	1520	5.5e-07	1.1e-05
GO:0010556	P	regulation of macromolecule biosynthetic process	10	1564	7.2e-07	1.1e-05
GO:0006350	P	transcription	10	1629	1e-06	1.1e-05
GO:0019222	P	regulation of metabolic process	10	1664	1.3e-06	1.2e-05
GO:0050794	P	regulation of cellular process	10	1955	5.4e-06	4.6e-05
GO:0050789	P	regulation of biological process	10	2027	7.5e-06	5.9e-05
GO:0065007	P	biological regulation	10	2125	1.1e-05	8.3e-05
GO:0010467	P	gene expression	10	2424	3.6e-05	0.00025
GO:0034645	P	cellular macromolecule biosynthetic process	11	5248	0.0051	0.031
GO:0009059	P	macromolecule biosynthetic process	11	5252	0.0051	0.031
GO:0030528	F	transcription regulator activity	5	987	0.0021	0.045
GO:0003676	F	nucleic acid binding	15	8251	0.0024	0.045
Flag leaf
GO:0031326	P	regulation of cellular biosynthetic process	12	1564	4.5e-10	9.4e-09
GO:0031323	P	regulation of cellular metabolic process	12	1593	5.6e-10	9.4e-09
GO:0045449	P	regulation of transcription	12	1513	3.1e-10	9.4e-09
GO:0019219	P	regulation of nucleobase, nucleoside, nucleotide and nucleic acid metabolic process	12	1520	3.3e-10	9.4e-09
GO:0010468	P	regulation of gene expression	12	1577	5e-10	9.4e-09
GO:0009889	P	regulation of biosynthetic process	12	1564	4.5e-10	9.4e-09
GO:0051171	P	regulation of nitrogen compound metabolic process	12	1520	3.3e-10	9.4e-09
GO:0010556	P	regulation of macromolecule biosynthetic process	12	1564	4.5e-10	9.4e-09
GO:0080090	P	regulation of primary metabolic process	12	1626	7.1e-10	9.6e-09
GO:0060255	P	regulation of macromolecule metabolic process	12	1640	7.8e-10	9.6e-09
GO:0006350	P	transcription	12	1629	7.2e-10	9.6e-09
GO:0019222	P	regulation of metabolic process	12	1664	9.2e-10	1e-08
GO:0050794	P	regulation of cellular process	12	1955	5.7e-09	6e-08
GO:0050789	P	regulation of biological process	12	2027	8.6e-09	8.3e-08
GO:0065007	P	biological regulation	12	2125	1.5e-08	1.3e-07
GO:0010467	P	gene expression	12	2424	6.4e-08	5.4e-07
GO:0051252	P	regulation of RNA metabolic process	7	740	1.5e-06	1.1e-05
GO:0006355	P	regulation of transcription, DNA-dependent	7	737	1.4e-06	1.1e-05
GO:0032774	P	RNA biosynthetic process	7	788	2.2e-06	1.5e-05
GO:0006351	P	transcription, DNA-dependent	7	786	2.2e-06	1.5e-05
GO:0016070	P	RNA metabolic process	7	1088	1.8e-05	0.00012
GO:0034645	P	cellular macromolecule biosynthetic process	13	5248	4.1e-05	0.00024
GO:0009059	P	macromolecule biosynthetic process	13	5252	4.1e-05	0.00024
GO:0044249	P	cellular biosynthetic process	13	5890	0.00015	0.00082
GO:0009058	P	biosynthetic process	13	6085	0.00021	0.0011
GO:0006139	P	nucleobase, nucleoside, nucleotide and nucleic acid metabolic process	13	6695	0.00058	0.003
GO:0006807	P	nitrogen compound metabolic process	13	7073	0.001	0.0052
GO:0044260	P	cellular macromolecule metabolic process	14	9350	0.0047	0.023
GO:0030528	F	transcription regulator activity	9	987	3.8e-08	4.3e-07
GO:0003700	F	transcription factor activity	6	651	1.1e-05	6.4e-05
GO:0003677	F	DNA binding	12	5059	0.00017	0.00065
GO:0003676	F	nucleic acid binding	15	8251	0.00024	0.00068
